# Supplementary material for: Association of self-identified race and genetic ancestry with the immunogenomic landscape of primary prostate cancer
Source: JCI Insight. 2023 Feb 8;8(3):e162409. doi: 10.1172/jci.insight.162409 (PMC9977441; doi:10.1172/jci.insight.162409)
Supplement: Supplemental tables 1-22 [file jciinsight-8-162409-s115.xlsx]

## Sheet: S1
P-value
	MTOR_EPIC	SDHB_EPIC	MYCL_EPIC	JAK1_EPIC	SDHC_EPIC	MDM4_EPIC	PTPN14_EPIC	FH_EPIC	MYCN_EPIC	ALK_EPIC	MSH2_EPIC	MSH6_EPIC	BCL2L11_EPIC	SPOPL_EPIC	KIF5C_EPIC	PPARG_EPIC	SETD2_EPIC	BAP1_EPIC	PBRM1_EPIC	MITF_EPIC	FOXP1_EPIC	RYBP_EPIC	LSAMP_EPIC	MED12L_EPIC	MECOM_EPIC	PIK3CA_EPIC	FGFR3_EPIC	KLF3_EPIC	PDGFRA_EPIC	KIT_EPIC	FBXW7_EPIC	SDHA_EPIC	PIK3R1_EPIC	CHD1_EPIC	APC_EPIC	CTNNA1_EPIC	FGFR4_EPIC	DEK_EPIC	E2F3_EPIC	CDKN1A_EPIC	TFEB_EPIC	ZNF292_EPIC	ESR1_EPIC	ETV1_EPIC	EGFR_EPIC	CDK6_EPIC	MET_EPIC	BRAF_EPIC	NKX3-1_EPIC
MTOR_Seq	1.80502e-07	0.935088	0.817762	0.38928	0.249447	0.0461887	0.309406	0.237402	0.215998	0.103153	0.391069	0.918773	0.319886	0.837631	0.168108	0.879212	0.947379	0.532578	0.980346	0.0744404	0.494427	0.404471	0.707825	0.518134	0.963296	0.769842	0.204148	0.256667	0.266298	0.158798	0.0764415	0.506478	0.0424439	0.476791	0.690864	0.268502	0.892603	0.155299	0.135349	0.275237	0.838909	0.752146	0.591269	0.00268596	0.06664	0.0348424	0.587922	0.233234	0.0121548
SDHB_Seq	0.00215978	0.313179	0.449227	0.174882	0.228025	0.271797	0.0756913	0.987834	0.16241	0.316201	0.405379	0.562768	0.537651	0.6899	0.389569	0.3713	0.153047	0.186901	0.8035	0.123639	0.858669	0.974001	0.903002	0.434978	0.558147	0.737196	0.800245	0.450144	0.272717	0.0242896	0.4723	0.509645	0.252412	0.161869	0.16154	0.436589	0.836686	0.203487	0.130727	0.78841	0.212176	0.511338	0.926805	0.0558166	0.0121308	0.00851468	0.141598	0.0402065	0.845195
MYCL_Seq	0.966622	0.120636	0.317428	0.437455	0.501459	0.504393	0.880773	0.868106	0.6331	0.263672	0.622206	0.726051	0.181107	0.391296	0.750615	0.309088	0.564909	0.478962	0.976979	0.13722	0.37302	0.599766	0.915801	0.812086	0.764185	0.962278	0.889144	0.271936	0.28251	0.448613	0.129474	0.0444744	0.569151	0.293523	0.087708	0.832995	0.383536	0.50313	0.1457	0.136565	0.427475	0.15145	0.166781	0.545977	0.123623	0.315919	0.39794	0.778653	0.0162729
JAK1_Seq	0.0129191	0.203504	0.326342	3.10717e-05	0.0119465	0.221604	0.0689781	0.935432	0.226618	0.219312	0.0293201	0.398634	0.101756	0.134622	0.0614877	0.0838187	0.87021	0.46739	0.023683	0.866961	0.0202552	0.496097	0.816565	0.895018	0.60059	0.334588	0.985408	0.0446764	0.282198	0.712582	0.976613	0.0282981	0.993996	0.249853	0.526939	0.951621	0.0209688	0.663876	0.418952	0.703598	0.118649	0.628059	0.025494	0.826596	0.0151684	0.271725	0.381189	0.305647	0.675786
SDHC_Seq	0.466281	0.064891	0.906196	0.413738	0.108842	0.751587	0.906256	0.117934	0.581969	0.387979	0.1578	0.562582	0.214476	0.739977	0.642815	0.00368878	0.969244	0.168511	0.0980308	0.608826	0.159199	0.821108	0.836908	0.0536551	0.11438	0.421269	0.470902	0.344765	0.27253	0.98882	0.881603	0.548977	0.0636804	0.27261	0.0035036	0.512747	0.0821643	0.840031	0.742886	0.204726	0.985284	0.996817	0.425502	0.162061	0.0148258	0.67649	0.884706	0.905566	0.297282
MDM4_Seq	0.492485	0.0608705	0.607731	0.0246367	0.0440203	0.00102184	0.697073	0.339848	0.434292	0.0670484	0.351879	0.8666	0.812311	0.625622	0.603958	0.0307377	0.471513	0.829812	0.747143	0.132521	0.585154	0.899141	0.512246	0.8737	0.529351	0.765587	0.566841	0.314402	0.140821	0.682991	0.408545	0.197893	0.549767	0.26563	0.891174	0.751307	0.463198	0.509395	0.67097	0.737992	0.586764	0.538713	0.507703	0.829565	0.412569	0.0574225	0.421677	0.128994	0.474453
PTPN14_Seq	0.474742	0.371436	0.030294	0.523458	0.0750854	0.415676	3.75429e-12	0.423837	0.63981	0.570323	0.238884	0.526489	0.138254	0.782802	0.496517	0.282638	0.699251	0.745185	0.173407	0.661719	0.21181	0.165413	0.772608	0.618827	0.580304	0.746484	0.162529	0.353757	0.0690191	0.553332	0.55636	0.222866	0.360165	0.0560317	0.561439	0.0934437	0.622981	0.353171	0.856766	0.489638	0.662628	0.327054	0.331945	0.411265	0.850754	0.573785	0.329238	0.828714	0.866682
FH_Seq	0.704564	0.536799	0.04504	0.298934	0.0131357	0.454047	0.0271747	0.0947463	0.809928	0.855779	0.837888	0.625015	0.719432	0.146399	0.111537	0.724392	0.691914	0.517096	0.0134448	0.0279249	0.00452992	0.844942	0.638289	0.11233	0.167515	0.13779	0.585328	0.861089	0.0029594	0.54626	0.204773	0.813742	0.416031	0.231843	0.620151	0.0382214	0.288342	0.488861	0.555187	0.179744	0.0655075	0.31763	0.236207	0.5181	0.783418	0.290832	0.712327	0.379149	0.182317
MYCN_Seq	0.731449	0.0782616	0.713898	0.845906	0.0832922	0.15542	0.0726258	0.0833027	0.58202	0.000197608	0.154018	0.317091	0.602882	0.732648	0.962382	0.339561	0.771027	0.146836	0.557718	0.869213	0.12139	0.780565	0.0117867	0.418729	0.873426	0.239093	0.0469531	0.00326276	0.12711	0.249195	0.0121786	0.631186	0.339349	0.498416	0.685729	0.11383	0.883953	0.700679	0.127534	0.0988943	0.190234	0.269103	0.257212	0.877663	0.00711446	0.922032	0.877463	0.455462	0.453484
ALK_Seq	0.90203	0.0762863	0.902749	0.161879	0.000566985	0.206874	0.0107364	0.28571	0.647029	0.00871462	0.00152287	0.432031	0.919527	0.196933	0.336377	0.213479	0.835729	0.0734189	0.03443	0.607558	0.00113538	0.54861	0.16322	0.483273	0.984993	0.0844886	0.0352968	0.0483678	0.18904	0.400322	0.177035	0.948552	0.17072	0.86013	0.482079	0.0161855	0.406081	0.637879	0.292671	0.00300708	0.741686	0.128739	0.274422	0.829211	0.0469787	0.647042	0.489895	0.247649	0.282406
MSH2_Seq	0.150825	0.529403	0.941812	0.519955	0.101773	0.124656	0.530674	0.795601	0.357781	0.246931	1.03573e-08	5.12059e-06	0.433821	0.784175	0.337168	0.201589	0.153405	0.74277	0.310469	0.676827	0.0529742	0.0756193	0.431539	0.0612889	0.033127	0.203805	0.560031	0.405157	0.769733	0.795172	0.699814	0.151978	0.276474	0.996541	0.999782	0.111442	0.741093	0.799851	0.817881	0.388963	0.734071	0.259681	0.0128306	0.00443677	0.000973593	0.00012239	0.000837966	0.00145368	0.603253
MSH6_Seq	0.123121	0.283691	0.967196	0.762321	0.409901	0.552168	0.980543	0.13127	0.221011	0.884568	2.7299e-08	1.89263e-06	0.293477	0.451477	0.897376	0.937147	0.514348	0.956658	0.880743	0.353849	0.632349	0.0212103	0.929851	0.577556	0.408661	0.139641	0.798549	0.0392724	0.161783	0.766948	0.186923	0.854349	0.201793	0.118767	0.069673	0.709601	0.564819	0.328448	0.901506	0.0418561	0.44098	0.0225196	0.00116399	0.0136475	0.000407605	1.04626e-05	0.00118487	0.0355089	0.218411
BCL2L11_Seq	0.131786	0.0654433	0.876071	0.582296	0.578943	0.0319811	0.17748	0.465769	0.0609356	0.693156	0.219133	0.936218	1.30395e-06	0.386717	0.00774278	0.0623585	0.150943	0.113654	0.321246	0.610285	0.0408205	0.0792091	0.850239	0.554568	0.310846	0.597621	0.103575	0.195741	0.752695	0.129224	0.702675	0.274673	0.500603	0.0521657	0.0716274	0.874852	0.00839994	0.29639	0.149922	0.594372	0.542825	0.0922911	0.0174146	0.157226	0.259569	0.427243	0.170375	0.591103	0.338145
SPOPL_Seq	0.879659	0.814548	0.849357	0.314818	0.61725	0.167283	0.734946	0.53662	0.413276	0.0889674	0.685801	0.630416	0.585975	1.06211e-07	2.36624e-07	0.666463	0.896389	0.0838037	0.498768	0.330785	0.808607	0.628908	0.274404	0.829076	0.763879	0.548979	0.053147	0.474227	0.718662	0.809327	0.000136352	0.904168	0.263558	0.00997811	0.37143	0.278744	0.458733	0.678592	0.705236	0.841199	0.0791273	2.95926e-05	0.649907	0.546689	0.126509	0.965587	0.721231	0.345344	0.533308
KIF5C_Seq	0.607775	0.954968	0.711809	0.212813	0.128255	0.409192	0.00476331	0.95593	0.784002	0.843499	0.275147	0.538482	0.656463	0.000937949	1.81033e-11	0.255963	0.921674	0.720668	0.274066	0.296982	0.137408	0.705769	0.812333	0.828347	0.994094	0.279206	0.468142	0.693201	0.220006	0.729692	0.391469	0.711718	0.705095	0.971971	0.0451256	0.916667	0.203034	0.116253	0.19503	0.112031	0.0464375	0.0171755	0.988398	0.496592	0.700778	0.484619	0.84605	0.798394	0.377076
PPARG_Seq	0.22588	0.603931	0.665406	0.0229242	0.987656	0.640528	0.281645	0.85279	0.897337	0.459532	0.658248	0.19235	0.0969183	0.850742	0.441359	0.00968084	0.19301	0.330537	0.375145	0.307101	0.953077	0.345289	0.0703306	0.906878	0.780485	0.752953	0.48731	0.140647	0.829003	0.913781	0.807363	0.87123	0.259409	0.725973	0.58695	0.0365735	0.88142	0.60845	0.690205	0.467809	0.436816	0.416272	0.81656	0.824751	0.0427107	0.204422	0.0127859	0.263694	0.704781
SETD2_Seq	0.877593	0.928341	0.664748	0.208111	0.313434	0.843548	0.607216	0.596052	0.288015	0.742879	0.205201	0.033451	0.73247	0.24354	0.916093	0.0418413	0.00559063	0.325228	5.55669e-05	0.0103956	0.0125112	0.741581	0.0394294	0.0378178	0.105753	0.0292966	0.693309	0.150939	0.908031	0.476327	0.231216	0.84289	0.742228	0.559458	0.724897	0.92669	0.433665	0.871558	0.180243	0.287769	0.355014	0.83903	0.717047	0.164278	0.484257	0.140362	0.216841	0.15254	0.510052
BAP1_Seq	0.785733	0.715177	0.866876	0.0851211	0.0515569	0.188526	0.131805	0.867951	0.55286	0.152824	0.0892201	0.886274	0.717177	0.938775	0.963413	0.0196943	0.0107352	0.351861	0.024579	0.0413544	0.050975	0.41851	0.463185	0.270703	0.690257	0.0114246	0.0895746	0.291572	0.00595357	0.287134	0.493887	0.637141	0.898652	0.028133	0.805292	0.946567	0.563549	0.516989	0.304885	0.89089	0.873116	0.530294	0.604912	0.00663849	0.379693	0.968278	0.417093	0.268376	0.748407
PBRM1_Seq	0.245567	0.957457	0.598732	0.0473842	0.471152	0.149782	0.838093	0.818254	0.566391	0.139201	0.21551	0.0026037	0.411297	0.46867	0.832158	0.347511	0.000283472	0.0142226	3.67207e-05	0.0628555	0.0821396	0.983996	0.181647	0.240686	0.439939	0.379076	0.513208	0.0180493	0.668234	0.486916	0.899478	0.207284	0.418448	0.881929	0.351857	0.377916	0.826809	0.675681	0.190361	0.110844	0.979861	0.112887	0.4634	0.251373	0.591641	0.117825	0.694981	0.158408	0.20649
MITF_Seq	0.0105773	0.814892	0.153978	0.41202	0.235035	0.892505	0.584405	0.807523	0.379249	0.553508	0.496645	0.330542	0.838852	0.225314	0.4889	0.785762	0.939325	0.498777	0.696058	0.000527145	0.00113975	0.0134559	0.513882	0.0831272	0.446735	0.41987	0.121286	0.898244	0.673824	0.760155	0.135212	0.134535	0.769653	0.112195	0.133446	0.0759704	0.12898	0.95218	0.435673	0.242499	0.754298	0.0568658	0.48	0.395384	0.0833692	0.589874	0.96392	0.476262	0.856587
FOXP1_Seq	0.333947	0.0848977	0.912602	0.552397	0.152472	0.113041	0.345096	0.938133	0.0586551	0.0222417	0.0807553	0.466251	0.00380318	0.389356	0.0965624	0.180879	0.842229	0.103573	0.271892	0.25213	4.34484e-11	1.73063e-06	0.377825	0.771775	0.622297	0.677488	0.534181	0.36053	0.0388499	0.000267431	0.0357572	0.0947455	0.22729	0.0762323	0.776385	0.677643	0.326596	0.0670759	0.271826	0.56	0.634356	0.0835942	0.110037	0.138737	0.664947	0.740493	0.938198	0.880221	0.635721
RYBP_Seq	0.0529248	0.4155	0.745889	0.11968	0.0622441	0.778785	0.483975	0.93181	0.75106	0.650682	0.500159	0.399938	0.630289	0.517582	0.108683	0.265924	0.774635	0.421607	0.766275	0.027442	1.83913e-09	3.78671e-13	0.387763	0.227424	0.317854	0.498791	0.13942	0.220648	0.0883996	0.0818311	0.157171	0.363902	0.861411	0.0237216	0.620282	0.0847153	0.227182	0.994542	0.192961	0.606706	0.324461	0.302718	0.0838928	0.230777	0.219307	0.16605	0.366942	0.608879	0.295967
LSAMP_Seq	0.912434	0.374132	0.205339	0.372088	0.220353	0.151669	0.34916	0.850438	0.142394	0.217461	0.55535	0.0345961	0.0568203	0.0550337	0.517425	0.637085	0.427009	0.790049	0.0217708	0.310298	0.00368959	0.0581561	0.0138377	0.610236	0.56309	0.135357	0.923215	0.100842	0.287062	0.287799	0.817426	0.616894	0.0680939	0.563445	0.0810459	0.501255	0.16253	0.102234	0.0372675	0.134145	0.111857	0.0969236	0.178614	0.408353	0.432737	0.752886	0.624594	0.83887	0.788019
MED12L_Seq	0.0825483	0.493271	0.651173	0.674817	0.32848	0.0322692	0.442065	0.439128	0.356149	0.189175	0.951506	0.158044	0.65688	0.14511	0.100745	0.0900083	0.993696	0.24018	0.331705	0.296741	0.661271	0.501246	0.342461	2.29235e-06	1.05413e-05	0.17754	0.931884	0.0799236	0.297354	0.831983	0.667862	0.873962	0.534118	0.224041	0.00189511	0.543993	0.0144926	0.715939	0.885019	0.0132692	0.887092	0.000477478	0.273855	0.0850777	0.132316	0.19779	0.910636	0.884862	0.123743
MECOM_Seq	0.10403	0.0023335	0.74295	0.172462	0.0712186	0.348131	0.239433	0.0958329	0.542953	0.712847	0.82364	0.242259	0.36252	0.0183706	0.142391	0.26015	0.258461	0.105352	0.0343468	0.00646511	0.013791	0.58905	0.900282	0.0124841	4.0813e-05	0.840182	0.408239	0.0751968	0.352608	0.595063	0.153806	0.388256	0.0718665	0.074034	0.275619	0.0284087	0.0103272	0.720379	0.946345	0.00235554	0.509812	0.000558325	0.339395	0.536132	0.979107	0.303891	0.625903	0.332455	0.0800386
PIK3CA_Seq	0.575814	0.149447	0.620192	0.378503	0.529859	0.117236	0.991	0.748396	0.15912	0.0952663	0.666264	0.790375	0.56557	0.173326	0.446507	0.787443	0.179276	0.286781	0.943738	0.818595	0.335485	0.826183	0.38488	6.42095e-05	3.43495e-08	0.00199479	0.70104	0.211617	0.109325	0.257861	0.641995	0.400812	0.0573715	0.312213	0.249133	0.951545	0.11258	0.595398	0.492864	0.100075	0.915851	0.00299777	0.304127	0.379163	0.278706	0.101979	0.847519	0.173297	0.12403
FGFR3_Seq	0.130936	0.730266	0.896891	0.760755	0.886965	0.186014	0.822028	0.882462	0.0427085	0.0398637	0.196111	0.515057	0.012264	0.678019	0.575038	0.146508	0.897914	0.709442	0.332132	0.396292	0.0906454	0.285385	0.214686	0.683329	0.898921	0.575039	0.00671175	0.312949	0.636872	0.887294	0.201189	0.380868	0.178251	0.852276	0.533441	0.137472	0.440176	0.155105	0.019403	0.158279	0.298745	0.594035	0.868001	0.757642	0.644641	0.505663	0.130934	0.709739	0.00753797
KLF3_Seq	0.96819	0.56819	0.850064	0.47886	0.788515	0.0565087	0.135676	0.578023	0.0566142	0.00361493	0.0476401	0.806996	0.00141469	0.588558	0.906911	0.032475	0.564647	0.00847216	0.396853	0.082925	0.597236	0.521626	0.031106	0.00078008	0.0309878	0.0553931	0.927682	0.000287929	0.69716	0.0115993	0.0248004	0.12536	0.00296895	0.321604	0.0928686	0.575792	0.525806	0.00817875	0.0992151	0.717958	0.390905	0.3708	0.139131	0.945765	0.880544	0.945373	0.501836	0.172686	0.600326
PDGFRA_Seq	0.81943	0.337068	0.695197	0.554689	0.152214	0.760837	0.625535	0.283739	0.236033	0.448123	0.496949	0.715149	0.477549	0.809792	0.53504	0.526499	0.791216	0.554112	0.795135	0.432015	0.000959357	0.0050347	0.528835	0.402077	0.567674	0.544284	0.733831	0.933355	2.83477e-15	1.46818e-09	0.771776	0.37834	0.507298	0.497332	0.640084	0.207457	0.345453	0.603385	0.807809	0.714211	0.211306	0.61062	0.26541	0.518523	0.335421	0.632977	0.860153	0.626536	0.104954
KIT_Seq	0.81943	0.337068	0.695197	0.554689	0.152214	0.760837	0.625535	0.283739	0.236033	0.448123	0.496949	0.715149	0.477549	0.809792	0.53504	0.526499	0.791216	0.554112	0.795135	0.432015	0.000959357	0.0050347	0.528835	0.402077	0.567674	0.544284	0.733831	0.933355	2.83477e-15	1.46818e-09	0.771776	0.37834	0.507298	0.497332	0.640084	0.207457	0.345453	0.603385	0.807809	0.714211	0.211306	0.61062	0.26541	0.518523	0.335421	0.632977	0.860153	0.626536	0.104954
FBXW7_Seq	0.768939	0.0319927	0.328338	0.404726	0.0328174	0.0162464	0.028535	0.263637	0.297327	0.287351	0.212028	0.19693	0.314924	0.781928	0.856645	0.15674	0.250872	0.720197	0.539531	0.311253	0.276917	0.429124	0.598205	0.332971	0.277939	0.0148565	0.0260972	0.68073	0.0367101	0.626959	0.0402115	0.0641413	0.987891	0.421083	0.710062	0.00480657	0.809621	0.173802	0.320408	0.188294	0.262336	0.608081	0.952601	0.894583	0.108021	0.508524	0.673497	0.968777	0.260179
SDHA_Seq	0.358378	0.188492	0.641536	0.19	0.216039	0.309354	0.744902	0.219232	0.0171819	0.00141688	0.532303	0.00131586	0.228386	0.370483	0.376193	0.0119045	0.326185	0.0454148	0.0243429	0.909852	0.000418654	0.0689604	0.227707	0.246016	0.1446	0.296947	0.594265	0.0360079	0.646809	0.282364	0.0838834	0.143085	0.423901	0.073305	0.527624	0.789919	0.0529364	0.247202	0.113371	0.00685882	0.507791	0.115116	0.880621	0.0667482	0.460856	0.390716	0.167502	0.936097	0.970844
PIK3R1_Seq	0.268297	0.754648	0.339126	0.109217	0.458768	0.809353	0.195934	0.700099	0.692069	0.00767059	0.00155217	0.613255	0.0945917	0.901968	0.429787	0.0485088	0.743783	0.0610779	0.837028	0.372398	0.0895537	0.176562	0.0200112	0.0494951	0.422963	0.237073	0.37435	0.0523814	0.832608	0.00188547	0.176888	0.204948	2.96445e-14	0.466672	0.382759	0.379397	0.567451	0.137307	0.949777	0.156509	0.0249789	0.518061	0.00638109	0.159281	0.128835	0.963737	0.476153	0.621879	0.055519
CHD1_Seq	0.695553	0.503703	0.213431	0.0370242	0.0150793	0.485102	0.842993	0.97592	0.208915	0.649926	0.524903	0.339732	0.158613	0.577061	0.0015976	0.606478	0.888771	0.0625972	0.0703357	0.0756069	0.0901609	0.00304393	0.868158	0.929461	0.760423	0.0855194	0.186196	0.780487	0.832182	0.548641	0.317334	0.560393	0.651456	7.89584e-12	0.851482	0.658357	0.136878	0.493818	0.429063	0.0804323	0.59066	0.951558	0.592478	0.337443	0.864086	0.881943	0.271371	0.912264	0.206547
APC_Seq	0.710494	1.28772e-05	0.241241	0.955611	0.504866	0.0420172	0.011719	0.00634445	0.862532	0.723131	0.0464489	0.586457	0.635702	0.314735	0.545498	0.66128	0.343387	0.847848	0.896326	0.639608	0.741503	0.228833	0.706783	0.52272	0.266503	0.314086	0.465288	0.977979	0.10615	0.647756	0.15347	0.140294	0.0629041	0.0235821	7.57953e-10	0.115013	0.381565	0.866646	0.617793	0.811726	0.918313	0.189801	0.0876001	0.985432	0.0176057	0.35012	0.6927	0.196621	0.62897
CTNNA1_Seq	0.221596	0.00831839	0.353841	0.783344	0.025172	0.44187	0.113482	0.262577	0.692973	0.608693	0.247451	0.681612	0.0056305	0.26836	0.381181	0.571336	0.578073	0.127232	0.619809	0.430463	0.00455798	0.255126	0.35788	0.675531	0.423951	0.0580449	0.0226656	0.102637	0.235811	0.349698	0.583157	0.54839	0.982276	0.905786	0.832053	7.66886e-13	0.647489	0.807783	0.134111	0.0506446	0.335561	0.781059	0.433097	0.566215	0.0103641	0.657512	0.635845	0.10464	0.00556326
FGFR4_Seq	0.199337	0.795189	0.303057	0.929666	0.710603	0.271035	0.938578	0.905325	0.159718	0.0243821	0.00563385	0.718016	0.00278122	0.844967	0.0243274	0.0650634	0.896166	0.125335	0.128936	0.41233	0.0901895	0.0513445	0.645785	0.121536	0.318731	0.590012	0.353456	0.596926	0.323434	0.117271	0.00354714	0.730667	0.0492461	0.219407	0.532024	0.541833	0.461674	0.175154	0.0818883	0.441988	0.839754	0.582572	0.201262	0.96258	0.566687	0.887896	0.454289	0.773702	0.119708
DEK_Seq	0.0852531	0.633809	0.104984	0.659994	0.656664	0.118822	0.251384	0.114731	0.0384384	0.018671	0.906918	0.806452	0.00570899	0.961176	0.207772	0.19469	0.17387	0.556959	0.439017	0.278631	0.158601	0.133822	0.640788	0.51104	0.934022	0.873473	0.738756	0.742022	0.69424	0.555945	0.0443225	0.384105	0.369472	0.426326	0.918355	0.956286	0.518802	0.0620136	0.125634	0.642309	0.648126	0.846251	0.71206	0.0523385	0.616268	0.0118472	0.263663	0.0583899	0.219898
E2F3_Seq	0.868221	0.1308	0.566254	0.0508956	0.130461	0.662767	0.63869	0.444421	0.574633	0.0194005	0.0853418	0.414065	0.00824207	0.70361	0.337846	0.170019	0.517751	0.20821	0.209834	0.109678	0.0831222	0.341597	0.333897	0.827936	0.38843	0.07329	0.0170493	0.708258	0.674184	0.581495	0.0048286	0.231431	0.631677	0.244336	0.200597	0.328115	0.253305	0.486287	0.901986	0.4792	0.822765	0.725407	0.0684575	0.0193883	0.275401	0.941485	0.401294	0.357149	0.184467
CDKN1A_Seq	0.907318	0.0365529	0.691252	0.119122	0.126643	0.844262	0.271361	0.261108	0.764564	0.00678435	6.63718e-05	0.402454	0.305907	0.881787	0.379617	0.0332077	0.524797	0.0981977	0.530902	0.0979327	0.0650349	0.487619	0.256903	0.355613	0.267124	0.716179	0.276582	0.795766	0.982058	0.112193	0.0684044	0.361275	0.114759	0.351378	0.687143	0.30338	0.0794333	0.977337	0.243125	0.390784	0.146462	0.30555	0.369349	0.637242	0.485684	0.674219	0.777848	0.328012	0.338694
TFEB_Seq	0.470366	0.0400768	0.850859	0.301497	0.156919	0.166429	0.0665591	0.319136	0.0854845	0.642682	0.520713	0.583998	0.0484669	0.676405	0.680272	0.479832	0.151227	0.766667	0.689985	0.816349	0.627309	0.707726	0.285302	0.48786	0.487339	0.130713	0.0567169	0.384007	0.321091	0.0512943	0.541479	0.366258	0.274697	0.216604	0.0426968	0.0231956	0.990942	0.319827	0.304553	0.568018	0.47843	0.409919	0.654775	0.203222	0.00383293	0.30472	0.473767	0.0904044	0.892947
ZNF292_Seq	0.245505	0.197257	0.364414	0.629424	0.750272	0.263886	0.00491267	0.406285	0.112339	0.504702	0.448578	0.249039	0.276033	0.0341728	0.0106939	0.417708	0.453749	0.518823	0.886221	0.533787	0.0884775	0.104138	0.0187523	0.00394032	0.0043406	0.132763	0.70069	0.804275	0.235756	0.723505	0.490161	0.0992841	0.130975	0.000178271	0.448634	0.0354391	0.841933	0.181046	0.815868	0.388525	0.323057	3.65846e-17	0.809737	0.0319874	0.223081	0.00666248	0.451781	0.856075	0.417001
ESR1_Seq	0.742422	0.0121602	0.297739	0.321344	0.000372821	0.433062	0.0705282	0.767916	0.628076	0.161935	0.00133342	0.752915	0.447779	0.221627	0.878762	0.978385	0.0599282	0.00649737	0.00328156	0.0451354	0.00408722	0.518388	0.288957	0.891333	0.962639	0.0317249	0.0240762	0.0854747	0.147367	0.889396	0.757541	0.353633	0.35386	0.915933	0.172305	0.00048941	0.128062	0.365529	0.220576	0.00235349	0.0823093	0.20071	0.00253311	0.706739	0.0140613	0.0330863	0.361273	0.0318935	0.049207
ETV1_Seq	0.312462	0.0251776	0.915118	0.454205	0.306633	0.120167	0.724948	0.726652	0.578037	0.452645	0.289654	0.915889	0.960525	0.184374	0.266655	0.865043	0.270111	0.472449	0.359148	0.270786	0.393362	0.480637	0.372481	0.333087	0.391836	0.271398	0.397239	0.555837	0.0560679	0.243682	0.447009	0.307884	0.837383	0.118885	0.138081	0.279003	0.0283171	0.76864	0.93575	0.0398009	0.691135	0.0570154	0.491182	0.139227	0.00572438	0.000195087	0.0751331	0.16761	0.0497995
EGFR_Seq	0.0179542	0.178034	0.564126	0.116624	0.868467	0.0868225	0.0530513	0.706684	0.272676	0.993384	0.000577707	0.00868292	0.300676	0.0444112	0.415977	0.703256	0.8959	0.770074	0.922794	0.837358	0.891249	0.866424	0.720873	0.627819	0.492682	0.0933116	0.0901677	0.659603	0.225302	0.409559	0.0576108	0.665821	0.743341	0.17185	0.151393	0.396515	0.732506	0.828519	0.41271	0.59077	0.859556	0.0901014	0.0143593	0.00609749	7.36697e-15	1.23285e-08	2.95957e-05	2.34618e-05	0.321065
CDK6_Seq	0.0232172	0.47522	0.0380388	0.880299	0.687306	0.575603	0.0800713	0.0086308	0.183983	0.0331921	1.49946e-05	0.00616391	0.186277	0.825877	0.361295	0.198175	0.20689	0.341286	0.128173	0.446319	0.167908	0.195847	0.207223	0.348784	0.994655	0.524738	0.039523	0.0610644	0.251282	0.428091	0.328591	0.246506	0.956883	0.120998	0.185218	0.512053	0.0136683	0.920575	0.578369	0.0798226	0.0260321	0.20846	0.0419649	0.0303183	1.78e-06	4.30172e-13	1.42819e-11	1.47526e-05	0.0284509
MET_Seq	0.0232172	0.47522	0.0380388	0.880299	0.687306	0.575603	0.0800713	0.0086308	0.183983	0.0331921	1.49946e-05	0.00616391	0.186277	0.825877	0.361295	0.198175	0.20689	0.341286	0.128173	0.446319	0.167908	0.195847	0.207223	0.348784	0.994655	0.524738	0.039523	0.0610644	0.251282	0.428091	0.328591	0.246506	0.956883	0.120998	0.185218	0.512053	0.0136683	0.920575	0.578369	0.0798226	0.0260321	0.20846	0.0419649	0.0303183	1.78e-06	4.30172e-13	1.42819e-11	1.47526e-05	0.0284509
BRAF_Seq	0.128845	0.8202	0.278969	0.204322	0.706943	0.912649	0.0377758	0.949223	0.742619	0.821207	0.00109201	0.0984948	0.922206	0.576215	0.472274	0.325138	0.82828	0.841924	0.390234	0.721513	0.647557	0.105837	0.255438	0.20263	0.195151	0.140846	0.914237	0.207593	0.0860032	0.0835585	0.829082	0.537841	0.984058	0.0691186	0.041604	0.443959	0.908359	0.710487	0.278732	0.261413	0.161369	0.0748036	0.643905	0.00446795	2.53313e-08	2.12052e-10	4.35022e-08	2.17923e-07	0.0412494
NKX3-1_Seq	0.84249	0.61336	0.283715	0.0011491	0.250127	0.166217	0.873787	0.940578	0.792639	0.263252	0.236784	0.0570011	0.0685746	0.897112	0.474851	0.00868689	0.142331	0.568626	0.216791	0.110211	0.433762	0.713143	0.0815232	0.0890748	0.184432	0.26796	0.196418	0.380288	0.831631	0.743739	0.00496705	0.0239181	0.410794	0.600032	0.500291	0.0801394	0.588393	0.833836	0.873607	0.94258	0.368184	0.580783	0.124301	0.581675	0.149239	0.144406	0.458962	0.379788	0.000416808
FGFR1_Seq	0.702975	0.581096	0.536666	0.852822	0.644016	0.302482	0.691056	0.177769	0.772642	0.80773	0.343374	0.924739	0.161814	0.0697435	0.00649519	0.767266	0.695411	0.617387	0.775299	0.288849	0.803989	0.689498	0.86043	0.441365	0.790126	0.771236	0.734044	0.957252	0.77991	0.901457	0.614705	0.453021	0.766533	0.702226	0.268695	0.341505	0.903316	0.953794	0.652591	0.968161	0.685241	0.267727	0.81081	0.227087	0.00350102	0.0103032	0.0891817	0.00957319	0.650397
TCEB1_Seq	0.53135	0.597125	0.336403	0.835049	0.664602	0.464137	0.343077	0.977396	0.512054	0.735997	0.545394	0.377734	0.252956	0.225733	0.476663	0.434522	0.659786	0.309726	0.315082	0.98522	0.22339	0.807389	0.523049	0.995464	0.491247	0.430472	0.944955	0.764901	0.321829	0.658335	0.000600333	0.815891	0.648617	0.91333	0.794984	0.565893	0.195737	0.379938	0.523746	0.671653	0.315085	0.437533	0.444446	0.219147	0.422095	0.864205	0.334664	0.0897247	0.671326
YWHAZ_Seq	0.437656	0.698233	0.382387	0.0425113	0.0506916	0.674932	0.105388	0.386438	0.793667	0.429789	0.0131164	0.465022	0.053752	0.999068	0.130845	0.0956118	0.415994	0.212248	0.263849	0.63476	0.0550425	0.484228	0.874591	0.348453	0.797002	0.1803	0.0740773	0.75914	0.270582	0.132166	0.389976	0.738609	0.691861	0.143215	0.396024	0.0205835	0.987066	0.249711	0.506104	0.712113	0.100007	0.563363	0.0568676	0.0895317	0.000207338	1.22847e-05	8.41139e-05	0.0011995	0.590814
MYC_Seq	0.0400943	0.328802	0.223863	0.565132	0.243605	0.972622	0.288049	0.394831	0.327095	0.266137	0.00140558	0.531013	0.160776	0.312825	0.0675925	0.530583	0.340372	0.649737	0.0114019	0.33115	0.0100102	0.0418776	0.961332	0.594434	0.9834	0.430395	0.927247	0.712614	0.971527	0.657451	0.845087	0.60252	0.678765	0.000409727	0.648039	0.134185	0.0724616	0.799205	0.574307	0.97119	0.0614315	0.29873	0.0170055	0.68711	6.06769e-05	2.60169e-07	0.000355987	2.29021e-05	0.117152
JAK2_Seq	0.671642	0.631331	0.64016	0.962202	0.71909	0.228982	0.262685	0.0432219	0.142112	0.204321	0.237066	0.579424	0.198881	0.394201	0.332199	0.39662	0.405617	0.3246	0.629454	0.530874	0.526543	0.126278	0.462593	0.0307955	0.0671755	0.770778	0.255391	0.876911	0.19963	0.074342	0.444068	0.465935	0.352223	0.209072	0.60621	0.688995	0.213233	0.777441	0.0612886	0.0421345	0.431744	0.17803	0.902224	0.718675	0.0625639	0.681353	0.926802	0.623137	0.0297301
CD274_Seq	0.644174	0.00358939	0.691059	0.564792	0.119444	0.00970077	0.00423657	0.862283	0.787601	0.321476	0.093691	0.81537	0.00127704	0.515029	0.0843539	0.848499	0.796968	0.938797	0.935607	0.834731	0.431489	0.327141	0.0533285	0.244069	0.370231	0.568999	0.00825872	0.0479866	0.285063	0.511346	0.664835	0.333185	0.586884	0.250726	0.482635	0.132206	0.91484	0.324588	0.966925	0.00148404	0.0447422	0.0100373	0.677852	0.941818	0.489164	0.899243	0.91878	0.646915	0.0074065
CDKN2A_Seq	0.635103	0.707125	0.305436	0.21563	0.156257	0.551831	0.256645	0.803759	0.978749	0.518363	0.299562	0.0376465	0.189965	0.161929	0.699948	0.793347	0.518465	0.988287	0.704384	0.733507	0.60519	0.974299	0.526119	0.0668112	0.104828	0.684014	0.861463	0.0284249	0.525169	0.706023	0.545369	0.921628	0.282732	0.427831	0.484572	0.869553	0.0689605	0.682395	0.304654	0.00367403	0.56193	0.111491	0.775153	0.9727	0.0641972	0.140349	0.0326117	0.328691	0.0358006
ABL1_Seq	0.155844	0.154891	0.283444	0.311107	0.000423479	0.0142212	0.0109244	0.394218	0.299271	0.713846	0.2698	0.894094	0.00486349	0.159395	0.737378	0.963193	0.872407	0.537828	0.125205	0.100423	0.0933718	0.570869	0.752552	0.427869	0.0739165	0.0353179	0.0129134	0.413333	0.00293174	0.428857	0.514778	0.957682	0.507835	0.169118	0.655943	0.0122258	0.980591	0.0586202	0.363475	0.00630706	0.448538	0.00784227	0.440783	0.808714	0.267014	0.720584	0.766868	0.286683	0.00249738
TSC1_Seq	0.315038	0.796013	0.548302	0.277466	0.612759	0.024105	0.211644	0.319417	0.451468	0.0688967	0.170592	0.346655	0.13316	0.488208	0.455821	0.533087	0.865233	0.470355	0.0921749	0.700479	0.251681	0.661202	0.0968901	0.033341	0.00127221	0.105767	0.142232	0.0184082	0.737868	0.201082	0.425694	0.979308	0.0505972	0.0371863	0.333853	0.0992612	0.856613	0.130578	0.0461975	0.0213386	0.953502	0.904475	0.960775	0.76419	0.275559	0.883317	0.970448	0.238473	0.0744518
PRKCQ_Seq	0.314035	0.110055	0.464955	0.0902553	0.0083382	0.156024	0.160856	0.893323	0.731226	0.226964	0.0172665	0.876516	0.824154	0.681607	0.775949	0.115334	0.711244	0.199366	0.105579	0.93691	0.0102713	0.420855	0.83491	0.592073	0.399504	0.327874	0.207515	0.659552	0.514175	0.897343	0.36487	0.803207	0.476338	0.500282	0.487389	0.0184869	0.821004	0.724	0.287951	0.0547252	0.304756	0.284659	0.27732	0.407371	0.244132	0.719691	0.529135	0.247342	0.342988
RET_Seq	0.230574	0.85894	0.75867	0.519965	0.709724	0.183611	0.901845	0.670914	0.40695	0.0258247	0.0216236	0.793713	0.0107958	0.798711	0.345155	0.0793021	0.973758	0.179537	0.767324	0.0494012	0.764393	0.898052	0.496676	0.720296	0.390993	0.556158	0.930591	0.543755	0.340048	0.915264	0.0748038	0.0214103	0.398317	0.958591	0.443343	0.627717	0.742456	0.440382	0.182464	0.141557	0.953688	0.560671	0.354519	0.875457	0.152357	0.863061	0.266399	0.909494	0.00883099
PTEN_Seq	0.326358	0.883788	0.467192	0.0683116	0.744693	0.0135442	0.304685	0.694267	0.155384	0.766406	0.93378	0.253482	0.384147	0.654662	0.645464	0.000402606	0.181272	0.701515	0.176627	0.188809	0.918218	0.709871	0.706202	0.951159	0.749196	0.642919	0.0877362	0.0231187	0.233002	0.486412	0.56446	0.976926	0.998737	0.573467	0.378797	0.226984	0.563796	0.319259	0.978402	0.284314	0.724444	0.194869	0.103758	0.769055	0.618762	0.927647	0.235595	0.396361	0.749489
FGFR2_Seq	0.173922	0.660505	0.508193	0.0838938	0.0681784	0.0411047	0.382837	0.287123	0.648564	0.307891	0.460657	0.382051	0.449268	0.814285	0.451654	0.0559823	0.255821	0.914771	0.0817135	0.971037	0.00748855	0.149945	0.766154	0.784238	0.647605	0.469884	0.289155	0.126784	0.506387	0.0366109	0.603224	0.443448	0.800478	0.988117	0.811375	0.042194	0.421811	0.440678	0.788786	0.271482	0.716721	0.633759	0.75764	0.868303	0.372901	0.728775	0.912468	0.339441	0.0319986
WT1_Seq	0.348971	0.603296	0.635338	0.124427	0.00887063	0.41945	0.588153	0.320553	0.0635167	0.00124891	0.0016358	0.358983	0.00253196	0.582007	0.0367646	0.0054567	0.798308	0.00413313	0.0105937	0.475698	5.24328e-05	0.243284	0.110562	0.25646	0.340261	0.234945	0.56227	0.532135	0.683674	0.261409	0.00948229	0.185882	0.181472	0.318357	0.20504	0.0422137	0.129331	0.160595	0.133292	0.0930171	0.925149	0.922299	0.0158724	0.509785	0.224834	0.359151	0.486047	0.769768	0.815688
CCND1_Seq	0.137335	0.348568	0.565077	0.110985	0.0133996	0.174086	0.0505577	0.295654	0.370328	0.39733	0.224326	0.822788	0.189652	0.722662	0.557648	0.887694	0.494536	0.78144	0.381784	0.481344	0.0086032	0.732685	0.781797	0.542429	0.565211	0.243117	0.168918	0.0524987	0.0581698	0.684194	0.60706	0.475316	0.67573	0.560876	0.782409	0.181486	0.711109	0.0341071	0.413304	0.00522298	0.559699	0.146301	0.647469	0.778209	0.83912	0.601823	0.967778	0.410306	0.000449199
ATM_Seq	0.584111	0.798011	0.20094	0.32943	0.200105	0.588188	0.621695	0.372944	0.124075	0.325899	0.0923997	0.84588	0.355465	0.447168	0.384503	0.256422	0.299087	0.428055	0.012936	0.534735	0.00422023	0.112308	0.286754	0.734969	0.381421	0.533242	0.379934	0.0261043	0.0372492	0.393286	0.521959	0.400262	0.955155	0.449393	0.234602	0.191444	0.0559991	0.596371	0.969805	0.129942	0.439755	0.499167	0.176969	0.777883	0.343245	0.323628	0.202946	0.0426146	0.368528
SDHD_Seq	0.030959	0.161212	0.329129	0.506781	0.732973	0.868632	0.879163	0.462948	0.618739	0.00215524	0.242526	0.956448	0.84448	0.546836	0.577171	0.764238	0.92801	0.22347	0.701812	0.469632	0.722617	0.837712	0.401734	0.235847	0.894487	0.605591	0.63536	0.186676	0.0329639	0.507881	0.275705	0.808054	0.119817	0.134184	0.201526	0.952402	0.820158	0.398831	0.146522	0.68644	0.832243	0.608745	0.83858	0.995591	0.824489	0.369529	0.60503	0.500952	0.745922
ZBTB16_Seq	0.562982	0.202982	0.230981	0.389066	0.174467	0.188523	0.867479	0.594524	0.646414	0.00768484	0.394563	0.888684	0.42628	0.415994	0.948647	0.412017	0.993198	0.0407231	0.260059	0.536805	0.79875	0.313464	0.0341868	0.318235	0.705464	0.576411	0.00289025	0.010181	0.0663042	0.868486	0.00960089	0.690589	0.174059	0.864177	0.0725092	0.862219	0.0584247	0.824725	0.645753	0.725297	0.00902433	0.103267	0.778048	0.560194	0.532423	0.362797	0.301846	0.0940626	0.101556
CDKN1B_Seq	0.410979	0.573131	0.647775	0.915448	0.410574	0.7868	0.520487	0.175453	0.925713	0.0464479	0.0838738	0.208529	0.116321	0.812019	0.0179353	0.218874	0.687029	0.270745	0.625139	0.0581569	0.955401	0.987687	0.0306434	0.114095	0.483583	0.343421	0.727113	0.927115	0.748676	0.356964	0.14732	0.14064	0.677995	0.993782	0.0535595	0.352009	0.512719	0.915176	0.925023	0.693046	0.136414	0.753213	0.0261757	0.335621	0.285167	0.0236242	0.0366053	0.00100802	0.205391
KRAS_Seq	0.823767	0.208199	0.203556	0.778911	0.151316	0.240149	0.199839	0.517537	0.652411	0.0115241	0.544927	0.812556	0.0913938	0.236578	0.885235	0.530285	0.00480736	0.852352	0.126425	0.318722	0.0713381	0.948591	0.760178	0.168826	0.185657	0.106781	0.300358	0.975086	0.738512	0.818388	0.523287	0.0234133	0.995123	0.670007	0.59284	0.0356496	0.497145	0.495047	0.360077	0.703598	0.0947512	0.994272	0.840462	0.0531347	0.084613	0.631633	0.284794	0.48768	0.819756
ERBB3_Seq	0.31401	0.41251	0.292157	0.271771	0.254564	0.0298581	0.116864	0.202404	0.139205	0.0621858	0.0556827	0.767977	0.0131835	0.843465	0.775931	0.256756	0.848311	0.267974	0.730465	0.0893127	0.40032	0.366155	0.413983	0.615419	0.892495	0.778918	0.516387	0.190124	0.792045	0.436122	0.129546	0.753205	0.91128	0.191496	0.735796	0.322054	0.456561	0.143215	0.194922	0.0415734	0.402643	0.00737012	0.954661	0.946161	0.442261	0.298272	0.294096	0.925826	0.113148
CDK4_Seq	0.927035	0.458788	0.63316	0.00907727	0.110689	0.916309	0.432611	0.247883	0.396059	0.00917445	0.0330042	0.163366	0.158939	0.225679	0.290388	0.0146768	0.995185	0.0414379	0.0814684	0.597653	0.0091063	0.920265	0.44156	0.300518	0.364695	0.287431	0.14152	0.496827	0.137882	0.779381	0.335023	0.503195	0.711815	0.916496	0.384566	0.366591	0.509859	0.74365	0.434317	0.225423	0.532552	0.697515	0.628507	0.632103	0.671623	0.952783	0.331262	0.41918	0.412918
MDM2_Seq	0.493768	0.917652	0.214289	0.010557	0.147309	0.566884	0.247945	0.737802	0.428386	0.000335736	0.0934262	0.112954	0.976284	0.652686	0.851852	0.185568	0.492857	0.0575868	0.0869196	0.720628	0.0349828	0.507864	0.343821	0.215996	0.411049	0.723601	0.372694	0.917365	0.452241	0.895057	0.625155	0.157232	0.568981	0.187755	0.520084	0.574396	0.565995	0.521399	0.06125	0.0515002	0.909108	0.239963	0.334234	0.664983	0.765322	0.0302903	0.441436	0.500886	0.952772
BRCA2_Seq	0.213482	0.577909	0.922541	0.319495	0.859048	0.633323	0.0352577	0.169774	0.119231	0.212611	5.68131e-05	0.398563	0.163107	0.145541	0.0898285	0.860635	0.251536	0.184063	0.0321626	0.282666	0.198539	0.474956	0.300546	0.404009	0.681672	0.649263	0.248756	0.302308	0.0719287	0.606463	0.296529	0.765242	0.33814	0.64626	0.904521	0.202718	0.247485	0.784402	0.650091	0.975036	0.0658586	0.659381	0.103406	0.850269	0.237061	0.00156248	0.000138554	0.134042	0.61121
ZC3H13_Seq	0.00937775	0.487137	0.952341	0.56731	0.119827	0.664701	0.404294	0.942055	0.273895	0.301158	0.0278883	0.372012	0.231272	0.31468	0.471296	0.606549	0.505923	0.30387	0.542384	0.0683896	0.254188	0.0254708	0.968793	0.0206558	0.253244	0.255277	0.162837	0.888851	0.674544	0.608394	0.923627	0.857053	0.947602	0.00628445	0.203289	0.0111249	0.964058	0.267698	0.492629	0.484661	0.835392	0.413727	0.307459	0.0402228	5.62433e-05	2.5159e-05	0.071498	0.0148082	0.444895
RB1_Seq	0.0121698	0.701034	0.526522	0.528438	0.314448	0.963937	0.729491	0.507718	0.11331	0.0362346	0.285302	0.40314	0.672871	0.794592	0.50587	0.310325	0.472381	0.642097	0.483111	0.19093	0.62664	0.242887	0.961989	0.0545775	0.395897	0.466885	0.259478	0.826542	0.735605	0.167204	0.722388	0.973787	0.279303	0.00412329	0.0853308	0.0414367	0.733242	0.09507	0.315193	0.546099	0.605315	0.440163	0.452929	0.0194176	8.52454e-05	8.06779e-05	0.151032	0.00438014	0.39875
FOXA1_Seq	0.181316	0.932057	0.450917	0.039804	0.176412	0.54424	0.680095	0.54767	0.233209	0.220519	0.278352	0.319454	0.058263	0.625497	0.296343	0.00147973	0.0980562	0.402779	0.367063	0.963373	0.0016465	0.368339	0.456619	0.747608	0.243584	0.192541	0.163377	0.0504075	0.878517	0.183629	0.0408586	0.152763	0.630121	0.0135509	0.39182	0.608509	0.312325	0.84417	0.297542	0.0059822	0.77362	0.885094	0.290242	0.531381	0.992901	0.717653	0.399518	0.701749	0.326001
SAV1_Seq	0.4261	0.181341	0.853381	0.797125	0.00066888	0.116234	0.0504952	0.848765	0.861385	0.0981249	0.231583	0.302054	0.24886	0.2166	0.899266	0.296058	0.708524	0.495746	0.261784	0.0832714	0.0478909	0.17439	0.537471	0.887025	0.836983	0.0861123	0.0221133	0.00687817	0.502787	0.823094	0.467723	0.55475	0.321169	0.633814	0.932081	0.0177153	0.893134	0.993296	0.582236	0.0365305	0.994988	0.0904692	0.711385	0.579452	0.0279082	0.110393	0.209666	0.122701	0.427814
B2M_Seq	0.688782	0.00562836	0.989555	0.851686	0.282996	0.397659	0.141878	0.145407	0.849308	0.269233	0.614694	0.235056	0.200852	0.738477	0.681486	0.645345	0.734338	0.230383	0.538733	0.645118	0.356225	0.788606	0.10207	0.556101	0.43634	0.63381	0.136097	0.374403	0.856439	0.794379	0.160484	0.599659	0.82319	0.250791	0.0603289	0.772546	0.672692	0.983494	0.74461	0.328549	0.946094	0.645171	0.135266	0.365101	0.286994	0.62893	0.494695	0.205647	0.612331
TSC2_Seq	0.137692	0.546686	0.833476	0.260781	0.143945	0.0199031	0.212851	0.391854	0.160705	0.0831483	0.445614	0.220652	0.00249666	0.868434	0.230827	0.0447263	0.700272	0.364629	0.852353	0.151087	0.825609	0.444437	0.621931	0.699304	0.318351	0.359889	0.30861	0.0666767	0.0153175	0.309353	0.081051	0.103498	0.888045	0.299345	0.837784	0.0738052	0.951085	0.230903	0.0301906	0.00347766	0.161761	0.290044	0.603368	0.419459	0.545614	0.825593	0.458371	0.672705	0.029413
CDH1_Seq	0.866891	0.343958	0.605985	0.0708812	0.210827	0.0820505	0.208773	0.207867	0.22538	0.859982	0.973822	0.444233	0.576813	0.368567	0.665602	0.249512	0.0658152	0.834933	0.680502	0.510406	0.750313	0.0216683	0.123467	0.321203	0.0552283	0.849154	0.441774	0.342147	0.0292083	0.600738	0.95297	0.884103	0.0668357	0.681761	0.0696243	0.650677	0.71465	0.105235	0.427957	0.85785	0.827227	0.00129669	0.640642	0.302837	0.0541495	0.0119643	0.240562	0.573483	0.0915508
ZFHX3_Seq	0.40535	0.951694	0.622758	0.648841	0.65763	0.75572	0.848441	0.554564	0.992382	0.729513	0.889475	0.960201	0.701789	0.695925	0.8342	0.464117	0.62723	0.93824	0.282074	0.995551	0.328995	0.564308	0.213725	0.575963	0.953517	0.93058	0.402168	0.941372	0.746729	0.29586	0.581843	0.504645	0.695504	0.608574	0.796676	0.59969	0.888436	0.889275	0.271717	0.072412	0.297188	0.922858	0.683757	0.942947	0.777306	0.853237	0.464971	0.958854	0.217716
TP53_Seq	0.197531	0.572584	0.953578	0.617087	0.764981	0.680137	0.116186	0.891709	0.555721	0.483402	0.77997	0.844073	0.688108	0.201406	0.0195104	0.07056	0.427161	0.0656372	0.747836	0.338543	0.463559	0.666965	0.326652	0.416228	0.872979	0.857599	0.206021	0.137904	0.897905	0.40926	0.132559	0.0657556	0.221858	0.718741	0.188792	0.0443074	0.939352	0.168103	0.895097	0.160846	0.0801976	0.575119	0.119213	0.670156	0.0378534	0.167664	0.342918	0.165331	0.982528
NCOR1_Seq	0.82923	0.614819	0.864793	0.0624529	0.129472	0.519804	0.18846	0.0203442	0.964736	0.462932	0.681624	0.713709	0.323295	0.61532	0.0509743	0.806101	0.499314	0.143352	0.908273	0.498359	0.266876	0.320971	0.0632963	0.0621817	0.130032	0.143447	0.1262	0.0556123	0.4601	0.745542	0.606171	0.606031	0.634003	0.00582823	0.892977	0.128005	0.697117	0.190186	0.840153	0.640488	0.662627	0.65586	0.35542	0.791803	0.112235	0.113505	0.211349	0.249471	0.685878
FLCN_Seq	0.931703	0.18966	0.539579	0.297648	0.339159	0.140924	0.676188	0.906325	0.0437643	0.245249	0.862748	0.262951	0.00129248	0.945245	0.918029	0.761141	0.789603	0.859781	0.673652	0.328614	0.989238	0.468913	0.220534	0.50133	0.989879	0.501982	0.271294	0.318568	0.723423	0.50778	0.593265	0.164009	0.619862	0.923788	0.885739	0.00251698	0.801549	0.417838	0.0163735	0.0455613	0.84383	0.147647	0.704532	0.874974	0.0902536	0.74624	0.833232	0.731007	0.0470709
CDK12_Seq	0.131943	0.769915	0.800382	0.45767	0.213616	0.285898	0.767798	0.180668	0.182606	0.892169	0.948051	0.393433	0.850379	0.213917	0.666542	0.583032	0.600914	0.892408	0.064751	0.028734	0.228763	0.537804	0.938188	0.725045	0.473281	0.978747	0.993742	0.463329	0.3827	0.947713	0.473682	0.685292	0.864597	0.489502	0.390121	0.521442	0.0107699	0.735276	0.232395	0.444681	0.116722	0.380249	0.953522	0.257825	0.813351	0.29489	0.559592	0.801504	0.986863
ERBB2_Seq	0.111769	0.492402	0.720327	0.367754	0.197879	0.89721	0.879854	0.792364	0.137985	0.064817	0.122474	0.141356	0.697379	0.50585	0.688491	0.807407	0.807141	0.534407	0.196838	0.600635	0.113532	0.745401	0.60924	0.524734	0.617785	0.271769	0.15304	0.737372	0.100796	0.93861	0.594771	0.651709	0.743143	0.734905	0.428155	0.577882	0.376753	0.88021	0.136965	0.352849	0.320569	0.406085	0.939525	0.244369	0.828868	0.977418	0.328168	0.647033	0.564467
BRCA1_Seq	0.126671	0.198111	0.0310348	0.0352455	0.0439582	0.198095	0.0303035	0.160186	0.535792	0.250044	0.00278873	0.423903	0.510479	0.645541	0.143699	0.0326054	0.722537	0.664671	0.834413	0.395563	0.12532	0.826899	0.055961	0.568275	0.843839	0.296144	0.183445	0.276147	0.50597	0.655591	0.000935816	0.702322	0.589463	0.563986	0.997773	0.0277409	0.37324	0.708178	0.279183	0.929802	0.320937	0.733642	0.143296	0.465825	0.0850486	0.871464	0.674152	0.42308	0.0389673
PTPRM_Seq	0.0559667	0.17072	0.464326	0.56503	0.74992	0.220627	0.782127	0.520078	0.317118	0.299568	0.790294	0.537676	0.0476778	0.602597	0.159814	0.60062	0.826227	0.422444	0.342104	0.822192	0.172009	0.566332	0.62997	0.593242	0.802158	0.686647	0.651071	0.824153	0.639848	0.751212	0.537513	0.747578	0.561194	0.195872	0.389605	0.228621	0.490279	0.047403	0.888161	0.790674	0.533276	0.267044	0.587147	0.0464412	0.0753167	0.553548	0.445709	0.665781	0.170864
CDH19_Seq	0.505562	0.836257	0.709949	0.975641	0.330961	0.0156392	0.745161	0.504502	0.217836	0.180537	0.889475	0.557583	0.468035	0.432538	0.756461	0.765584	0.252503	0.820694	0.848846	0.218621	0.419871	0.794854	0.956721	0.510481	0.493193	0.287343	0.481601	0.0241474	0.44532	0.648627	0.0954443	0.40009	0.709474	0.737168	0.789593	0.319263	0.517656	0.0877489	0.679351	0.802286	0.311292	0.813289	0.782897	0.0682211	0.313552	0.670682	0.376216	0.970406	0.873713
KEAP1_Seq	0.69588	0.0208292	0.521493	0.798478	0.00243225	0.0269942	0.00470592	0.123344	0.105103	0.715108	0.510602	0.638834	0.00495494	0.132223	0.716986	0.555553	0.338087	0.596936	0.328257	0.150855	0.138178	0.56206	0.408402	0.648162	0.224353	0.0320581	0.115437	0.0398237	0.123209	0.707913	0.169601	0.0183736	0.715597	0.152191	0.955623	0.0209668	0.42517	0.10608	0.434577	0.0027887	0.33192	0.0143962	0.267989	0.683661	0.940938	0.704434	0.373642	0.106164	0.00551367
CCNE1_Seq	0.370829	0.0268506	0.71589	0.303905	0.00804016	0.296083	0.275814	0.941191	0.426862	0.178003	0.013706	0.982198	0.00241953	0.847419	0.0522399	0.946049	0.309865	0.194699	0.433924	0.676671	0.00071176	0.259186	0.401851	0.920542	0.73589	0.0399187	0.0769186	0.234772	0.790012	0.368288	0.0712782	0.320338	0.0279943	0.581417	0.721195	0.333757	0.981054	0.603487	0.264115	0.601965	0.325153	0.587924	0.0444053	0.281249	0.873526	0.888652	0.541112	0.335474	0.563658
ERF_Seq	0.272056	0.601	0.0565703	0.00315717	0.653361	0.213027	0.262171	0.0402775	0.739589	0.176696	0.83826	0.51658	0.98919	0.176185	0.523086	0.0426532	0.557502	0.308543	0.793915	0.506125	0.812393	0.870737	0.0997028	0.619574	0.558612	0.532062	0.163734	0.00408739	0.375928	0.902521	0.456213	0.896465	0.354471	0.423724	0.421394	0.19776	0.163384	0.351887	0.728103	0.109711	0.122591	0.771122	0.374829	0.364992	0.790233	0.565666	0.363432	0.467682	0.758396
ERCC2_Seq	0.287669	0.431978	0.599971	0.167957	0.417443	0.6066	0.349316	0.713204	0.212673	0.0129818	0.0027258	0.859907	0.0162486	0.846534	0.040646	0.00171028	0.480484	0.0502099	0.716666	0.0828291	0.040421	0.054143	0.312637	0.314758	0.279167	0.96011	0.257965	0.233707	0.114977	0.775121	0.229267	0.151672	0.0721623	0.303495	0.777571	0.785347	0.287595	0.627375	0.36612	0.709769	0.914658	0.718345	0.0450131	0.283052	0.31373	0.291492	0.176939	0.321989	0.154637
BCL2L1_Seq	0.591199	0.177174	0.605293	0.0268058	0.00223222	0.565351	0.0601563	0.255546	0.560196	0.00317652	0.00127416	0.198564	0.590609	0.38218	0.624398	0.0010074	0.859957	0.0490646	0.335746	0.813684	0.0127539	0.931034	0.0695835	0.532172	0.513264	0.220578	0.00866457	0.17116	0.189356	0.324761	0.0679048	0.516168	0.343093	0.571219	0.771481	0.0438103	0.722063	0.613175	0.327649	0.00956762	0.283767	0.355238	0.36898	0.762477	0.250578	0.749504	0.97411	0.518766	0.233804
GNAS_Seq	0.432264	0.148901	0.233144	0.8963	0.0464827	0.889414	0.624343	0.651162	0.659076	0.622413	0.526736	0.245413	0.974175	0.505142	0.963998	0.487453	0.454889	0.462268	0.592669	0.251853	0.816924	0.848651	0.891103	0.900412	0.749357	0.0539125	0.0633959	0.933464	0.121109	0.419398	0.451809	0.428643	0.523352	0.199987	0.154836	0.0519324	0.911506	0.0752233	0.467042	0.0146292	0.0797458	0.375454	0.271763	0.877801	0.311185	0.610725	0.225293	0.688824	0.0659062
ETS2_Seq	0.40535	0.951694	0.622758	0.648841	0.65763	0.75572	0.848441	0.554564	0.992382	0.729513	0.889475	0.960201	0.701789	0.695925	0.8342	0.464117	0.62723	0.93824	0.282074	0.995551	0.328995	0.564308	0.213725	0.575963	0.953517	0.93058	0.402168	0.941372	0.746729	0.29586	0.581843	0.504645	0.695504	0.608574	0.796676	0.59969	0.888436	0.889275	0.271717	0.072412	0.297188	0.922858	0.683757	0.942947	0.777306	0.853237	0.464971	0.958854	0.217716
BRWD1_Seq	0.40535	0.951694	0.622758	0.648841	0.65763	0.75572	0.848441	0.554564	0.992382	0.729513	0.889475	0.960201	0.701789	0.695925	0.8342	0.464117	0.62723	0.93824	0.282074	0.995551	0.328995	0.564308	0.213725	0.575963	0.953517	0.93058	0.402168	0.941372	0.746729	0.29586	0.581843	0.504645	0.695504	0.608574	0.796676	0.59969	0.888436	0.889275	0.271717	0.072412	0.297188	0.922858	0.683757	0.942947	0.777306	0.853237	0.464971	0.958854	0.217716
UBE2G2_Seq	0.986923	0.0951663	0.692933	0.231753	0.591172	0.807459	0.0641143	0.998105	0.194612	0.058494	0.67253	0.95442	0.814903	0.224018	0.479681	0.805182	0.0473297	0.00774296	0.954031	0.758891	0.356679	0.82527	0.292039	0.156648	0.988196	0.99316	0.0361831	0.566926	0.917251	0.869678	0.424259	0.23169	0.736522	0.460458	0.549046	0.172276	0.0145666	0.519614	0.669257	0.383239	0.0549222	0.494192	0.201268	0.132535	0.687555	0.305653	0.195475	0.0489612	0.0638175
SMARCB1_Seq	0.413658	0.424803	0.579542	0.725352	0.605547	0.446478	0.224393	0.820157	0.343747	0.733803	0.863343	0.00857212	0.521488	0.662354	0.494297	0.0254211	0.212736	0.985361	0.839655	0.920333	0.102089	0.18221	0.477364	0.388652	0.988886	0.209163	0.611048	0.790792	0.397142	0.0689753	0.751845	0.0908934	0.831377	0.17428	0.622967	0.0705566	0.607894	0.757427	0.497424	0.543635	0.405802	0.601419	0.26303	0.781365	0.926253	0.64974	0.631785	0.476685	0.527142
NF2_Seq	0.0433928	0.79081	0.611356	0.883062	0.261912	0.020309	0.135825	0.191937	0.846635	0.146653	0.856737	0.419745	0.716357	0.364351	0.691617	0.317747	0.206632	0.240573	0.981533	0.876639	0.246345	0.542007	0.619233	0.472566	0.839878	0.36874	0.42859	0.785508	0.935266	0.0995477	0.351992	0.513596	0.719299	0.577278	0.92977	0.669577	0.740983	0.169351	0.255235	0.178981	0.600265	0.157172	0.629265	0.429586	0.880884	0.365639	0.665591	0.250963	0.518957
SCUBE1_Seq	0.437717	0.704322	0.901482	0.369352	0.791619	0.320358	0.509162	0.478195	0.223227	0.0108131	0.0951742	0.0903537	0.0376822	0.900456	0.445201	0.00602906	0.336702	0.5193	0.546874	0.0570197	0.20452	0.433172	0.883191	0.742181	0.595842	0.345973	0.0986056	0.0487775	0.536488	0.931516	0.320796	0.0245133	0.703352	0.958942	0.99833	0.299936	0.876872	0.287017	0.0992917	0.205574	0.472067	0.701794	0.792674	0.125501	0.555509	0.416886	0.676197	0.930367	0.0149556
Spearman Rho
	MTOR_EPIC	SDHB_EPIC	MYCL_EPIC	JAK1_EPIC	SDHC_EPIC	MDM4_EPIC	PTPN14_EPIC	FH_EPIC	MYCN_EPIC	ALK_EPIC	MSH2_EPIC	MSH6_EPIC	BCL2L11_EPIC	SPOPL_EPIC	KIF5C_EPIC	PPARG_EPIC	SETD2_EPIC	BAP1_EPIC	PBRM1_EPIC	MITF_EPIC	FOXP1_EPIC	RYBP_EPIC	LSAMP_EPIC	MED12L_EPIC	MECOM_EPIC	PIK3CA_EPIC	FGFR3_EPIC	KLF3_EPIC	PDGFRA_EPIC	KIT_EPIC	FBXW7_EPIC	SDHA_EPIC	PIK3R1_EPIC	CHD1_EPIC	APC_EPIC	CTNNA1_EPIC	FGFR4_EPIC	DEK_EPIC	E2F3_EPIC	CDKN1A_EPIC	TFEB_EPIC	ZNF292_EPIC	ESR1_EPIC	ETV1_EPIC	EGFR_EPIC	CDK6_EPIC	MET_EPIC	BRAF_EPIC	NKX3-1_EPIC
MTOR_Seq	0.384056	0.0112997	0.0136016	0.12734	-0.0992826	0.147639	-0.142177	-0.104371	-0.098166	-0.0953907	-0.176293	-0.0434486	0.118557	-0.0317554	0.0721067	-0.0394535	0.00551277	0.060947	-0.0227482	-0.150372	0.0198425	0.0903178	-0.0344625	-0.10184	-0.0221209	0.0325632	-0.0931754	-0.00770725	0.167579	-0.101903	-0.164071	-0.0532251	0.207859	0.0136813	-0.121863	-0.102449	-0.0212701	0.15102	0.107612	-0.093681	-0.0223339	-0.0181129	0.0358285	-0.177596	-0.0618611	-0.0947131	0.00618359	-0.0739156	-0.152558
SDHB_Seq	0.244086	-0.0965474	0.0224711	0.0895491	-0.0656478	0.11684	-0.144708	0.102511	-0.110249	-0.0391051	-0.163559	-0.0477294	0.101962	-0.0323664	-0.0620927	0.0397741	0.141724	0.121195	0.0279306	-0.171167	0.0384767	0.00348893	-0.0265496	-0.0857286	-0.130834	-0.0393219	-0.00217839	-0.0162126	-0.0721639	-0.182405	-0.0467106	-0.118279	0.107061	-0.0151241	-0.147739	0.0411328	-0.0425778	0.118332	0.127897	0.025118	0.137466	-0.0511855	-0.0421209	-0.201778	-0.15736	-0.113288	-0.08067	-0.138753	-0.0122287
MYCL_Seq	0.00236673	0.127494	0.0614777	0.0382024	-0.0119182	0.00536438	-0.0287069	0.0459808	-0.0132971	0.155668	0.0128485	-0.104317	-0.0420793	0.14035	0.0520409	0.125	-0.0178788	-0.0964612	0.0358025	0.121589	0.050295	-0.0424455	0.0574207	0.000271837	-0.026954	-0.0236162	-0.0370674	0.0568286	-0.12728	0.119045	0.142664	0.230114	-0.0579234	0.0417609	-0.131547	0.0730937	-0.155351	-0.0781353	-0.131828	0.103484	-0.083779	0.0674191	0.131989	0.0359356	-0.0513293	-0.0515188	0.00310863	0.0287218	0.106651
JAK1_Seq	0.170473	0.0537664	-0.0184647	0.296381	-0.257446	-0.0471448	-0.168563	-0.0697103	0.11182	0.15914	0.143855	-0.0190958	-0.0485561	-0.0593412	-0.106692	0.175455	0.0353911	-0.0305577	-0.0649277	-0.00261607	-0.125406	-0.0227853	-0.0103682	-0.0236836	0.0745902	0.0218082	-0.0566805	0.0597603	0.214932	0.0612555	0.0534991	0.130625	-0.0342993	-0.0454557	-0.0920218	0.0227311	0.135937	0.0150667	-0.0524609	-0.0226566	0.0847781	-0.0600113	0.126843	-0.036871	-0.119205	-0.0507509	-0.0972219	-0.0405179	0.0366886
SDHC_Seq	-0.086123	-0.0838349	-0.030752	-0.0628683	0.109554	0.00402891	0.0506419	0.0681229	-0.032183	0.0044704	0.0572124	0.00158612	-0.160699	-0.0424241	-0.0727803	-0.15685	0.0184799	-0.0601366	-0.125287	-0.0776017	-0.110587	-0.0770644	-0.0748393	-0.211321	-0.163933	-0.129543	0.0618952	-0.0488235	-0.0498213	0.00985948	-0.00291918	0.020737	-0.117401	-0.105583	-0.214952	-0.0476844	0.139436	0.0171379	0.0974811	-0.0549107	0.0518053	0.0429083	-0.0731561	-0.155724	-0.217582	-0.0110542	-0.0515001	0.00827341	0.11352
MDM4_Seq	-0.118384	-0.109124	0.0014053	-0.202836	0.16802	0.194361	-0.0470368	0.111217	-0.104393	-0.220185	-0.118312	-0.0271123	-0.0478926	-0.0779725	-0.0652486	-0.13743	0.0230586	0.00851166	0.00917259	-0.156959	-0.0523051	-0.0261769	-0.109445	-0.0198541	0.0420172	-0.117366	0.0431948	-0.0717718	-0.16461	-0.0745501	0.00886226	-0.0590871	-0.0563573	-0.0261955	0.0503077	0.0169613	0.118628	-0.0839299	0.060046	-0.0702314	-0.0282543	-0.0421663	-0.0425535	-0.00603645	0.0342212	0.123629	0.0705134	0.0601607	-0.0533151
PTPN14_Seq	-0.0130545	0.0559923	-0.176664	0.0445708	-0.0648562	-0.0608914	0.274944	-0.0544803	0.0882847	0.0719804	0.0662355	0.0747373	-0.0777411	-0.0310647	-0.0195209	-0.0179424	-0.0911301	-0.139489	-0.079753	-0.00422088	-0.067437	-0.0857482	0.0686796	0.0241712	0.111692	0.0513216	-0.113996	-0.0396886	0.173079	0.106532	0.00460885	0.143295	0.0503299	0.0821881	-0.0277807	-0.0419796	-0.0419407	-0.0974733	-0.093435	0.00905766	0.0259389	0.0550748	-0.0394911	0.132374	0.026105	-0.00199388	0.0420272	0.0265897	0.0205994
FH_Seq	0.0943852	-0.100929	-0.162082	0.106585	-0.138417	0.185258	0.0267667	0.0430194	0.0350808	0.0284633	0.0330939	0.0410295	0.0627537	-0.0582437	-0.1155	0.0171194	-0.0494753	-0.0912254	-0.226541	-0.190716	-0.207424	0.0825045	0.0124318	-0.0570795	-0.0358411	-0.0418594	-0.0525306	-0.134224	0.277179	0.0672094	-0.0470983	-0.103988	0.072227	-0.147817	0.0443686	-0.158652	0.123521	0.0033979	0.0473707	-0.167136	0.12732	-0.105144	-0.087308	-0.101025	-0.0893837	-0.0459263	-0.109916	-0.120066	-0.149397
MYCN_Seq	-0.0105194	-0.0661021	0.00241781	0.00339292	-0.133519	0.105498	-0.123028	0.141435	-0.0964964	0.328891	0.171239	-0.0836102	-0.073324	0.00529318	-0.0173973	0.107246	-0.0611455	-0.0730449	-0.0451559	-0.0293415	-0.077987	-0.0271083	0.15514	0.023171	-0.0687132	-0.137137	-0.105764	-0.170431	0.126496	0.136935	0.162737	-0.0629177	-0.153963	-0.210361	0.128097	-0.0830496	0.0496041	-0.0246619	-0.112209	-0.1579	-0.0855124	-0.140199	0.109832	-0.0370853	-0.236359	-0.060134	-0.0784839	-0.111685	-0.06201
ALK_Seq	-0.0132714	-0.189573	0.00490046	0.176229	-0.296944	0.101326	-0.274713	0.123064	0.0239533	0.160734	0.32299	-0.061947	-0.00368472	-0.132512	-0.158177	0.0960513	-0.016057	-0.14152	-0.190933	-0.0754967	-0.272905	-0.0140829	0.00257864	-0.0223742	-0.0395919	-0.0885969	-0.0779554	-0.179688	0.160932	0.077029	0.0963501	-0.0952738	-0.152376	-0.118357	0.137529	-0.179105	0.147039	0.0640812	-0.0613304	-0.249355	0.0547741	-0.209628	0.05335	-0.0188326	-0.198468	-0.0825628	-0.237712	-0.152639	-0.0232403
MSH2_Seq	0.0603046	-0.0990152	-0.109935	0.0166143	-0.0605691	0.0873118	0.0486805	0.0302496	0.054281	-0.033682	0.288917	0.179937	-0.178956	0.0131813	0.0108696	-0.128835	-0.204674	-0.0291512	-0.0630113	-0.05749	-0.233548	-0.0535485	-0.0244323	-0.214535	-0.175632	-0.222105	-0.119341	-0.00653891	0.0615089	0.0458672	0.0351349	-0.0557143	-0.0985724	-0.179821	0.157064	0.0214742	0.0437699	-0.056121	-0.0744686	-0.0121051	-0.0109756	0.112525	0.147581	-0.189102	-0.0921747	-0.189033	-0.153861	-0.179849	-0.0326411
MSH6_Seq	0.0970629	0.158071	-0.0438101	-0.0234899	0.0134546	-0.0770507	0.0813317	-0.175546	0.113092	0.0290807	0.11947	0.183484	-0.078195	0.157412	0.0844144	0.0141043	-0.0173901	-0.0473268	0.0892299	0.0885475	0.00174073	-0.208457	0.00845917	-0.00504023	-0.0146455	0.192602	0.0195968	0.165333	-0.124462	0.130755	0.151754	0.0849045	-0.0762325	0.148568	-0.132489	0.228599	-0.143337	-0.147346	-0.0591198	0.123682	-0.188217	0.261446	0.240491	-0.103654	0.057931	-0.117899	-0.00292036	0.0391725	-0.0110017
BCL2L11_Seq	0.151424	-0.0224821	-0.0374891	-0.00945054	-0.0145156	0.177544	-0.0511641	0.087323	-0.17993	-0.0415851	-0.186826	0.04692	0.309806	0.0903768	0.136824	-0.146231	0.212383	0.14169	0.0759368	0.0146539	0.212129	0.135233	0.0433368	0.0120182	-0.114264	-0.0554113	-0.130432	-0.108981	0.0313478	-0.178254	-0.00565004	-0.077709	0.0666544	-0.0743419	-0.062686	0.0104085	-0.241264	0.113179	0.143584	0.0264658	-0.0545359	-0.125196	-0.121169	-0.117643	-0.0607874	-0.0707155	-0.16931	-0.0223612	-0.129259
SPOPL_Seq	-0.0447797	0.013195	0.00275074	0.133406	-0.0213825	-0.0664163	-0.0185843	0.00953658	-0.0597622	0.132669	0.105761	0.0897562	0.0630703	0.32508	0.366687	-0.0633599	-0.0462332	-0.16681	0.0442718	0.0889235	-0.00456128	0.0577167	0.115838	-0.0179936	0.0507845	-0.0867151	-0.244959	-0.0207887	0.0116364	-0.00184171	0.280486	-0.0055315	0.140112	0.109748	-0.0671725	-0.0310583	-0.113633	-0.0542565	-0.00212357	0.0763949	-0.109755	0.312057	0.0618731	-0.0177452	-0.152806	-0.00443164	-0.024162	0.031475	0.0308753
KIF5C_Seq	-0.0311792	-0.0288353	-0.0202902	-0.15259	0.0907251	-0.052185	0.140309	-0.00313232	-0.0599444	-0.0331795	-0.115975	-0.0701508	0.0410245	0.16966	0.391211	-0.0133362	-0.0328024	0.0808747	0.100689	0.0611073	0.137999	-0.046699	0.030647	-0.0629155	0.0155009	-0.0585277	0.0144482	0.0884784	-0.199178	-0.0523125	0.0297679	0.11132	0.0433358	-0.018694	-0.14884	-0.00713769	-0.082936	-0.0532766	-0.09025	0.225832	-0.143701	0.168147	0.0285561	-0.00364358	0.0262932	-0.0233641	0.0217867	0.0211218	0.0901397
PPARG_Seq	-0.137406	0.0421299	0.0502852	-0.155718	0.0224437	0.0107687	-0.0804496	0.0127774	0.0412318	0.135501	0.0899831	-0.0779938	-0.119594	0.016195	0.0324241	0.210309	0.0767161	0.0854506	0.0946037	0.120455	0.0169246	-0.0906818	0.126672	0.0338761	-0.0539505	-0.0389202	0.0191241	-0.0769664	-0.0852639	-0.0802858	-0.0147667	0.0387866	-0.129196	0.014821	0.068089	0.164882	0.0344052	-0.0167463	-0.0275515	-0.0817441	-0.0110017	-0.0460666	-0.0357549	0.0525499	0.0383823	0.0218328	0.141081	0.0718967	-0.0417049
SETD2_Seq	0.0017894	0.0700874	-0.0578742	0.0303904	0.0679035	-0.0211558	0.0676014	-0.055035	-0.0666204	0.0354738	-0.13269	0.15142	0.120558	0.148681	0.0411415	0.210522	0.157625	0.0493879	0.25211	0.223341	0.241176	0.0723097	0.140522	0.184584	0.137354	0.169999	-0.00407746	-0.0324326	0.0454059	0.0548387	0.0839478	0.0618729	0.056103	0.068494	-0.0719647	0.0247899	-0.132908	0.0512503	0.0930418	-0.0820685	-0.0655814	0.025824	0.0730912	-0.177023	0.0570118	0.0866779	0.0610442	0.0499297	-0.0414331
BAP1_Seq	0.0207895	0.0626909	0.0271659	-0.109997	0.201935	-0.108629	0.163945	-0.081872	-0.11621	-0.159801	-0.212759	-0.0281973	0.110073	0.0546454	0.0172303	0.162375	0.188635	0.108678	0.0918436	0.129548	0.223294	-0.0481269	0.0426488	0.110083	0.0150608	0.193287	0.201297	0.0962483	-0.340421	-0.174969	0.0449513	0.021262	0.0898154	0.210492	-0.114448	0.00841338	-0.00256869	0.0597298	0.124069	0.116064	0.0125305	0.101391	0.015363	-0.223086	0.0826495	-0.0288745	0.0747335	0.109837	0.103011
PBRM1_Seq	0.188956	0.115462	0.00378824	0.0129471	0.0385334	0.146813	0.0193938	-0.0517274	-0.0682658	-0.107727	-0.23578	0.242181	0.179052	0.0778463	0.0690214	0.0697839	0.271961	0.242631	0.27261	0.118735	0.192051	0.078261	0.0665242	0.0950569	-0.0152167	0.0444025	-0.0764601	-0.103562	0.0150931	-0.00476831	-0.0173232	-0.0587536	0.000110978	0.0412191	0.0349085	-0.0247066	-0.0576849	0.0402777	0.160691	-0.12255	0.0180982	-0.145846	-0.052489	-0.0896938	0.0230738	0.0680442	-0.0417295	0.0643462	-0.124396
MITF_Seq	-0.24687	-0.0630172	0.125101	-0.0568018	0.109131	-0.0677818	0.0390652	0.0648882	0.113312	-0.0141469	0.0473078	0.0599905	-0.043744	-0.11435	-0.0386825	-0.0237482	-0.0195946	-0.0409373	-0.0873091	0.144729	0.064585	0.160122	-0.0610706	0.14515	-0.0644212	0.1305	0.154858	-0.0178248	0.053259	-0.0163248	-0.151597	-0.139584	-0.109016	-0.0850207	0.130991	0.0453287	0.108545	-0.0335425	-0.084823	-0.133333	0.0688695	-0.191559	-0.0421844	-0.0571674	0.0659199	-0.0410283	-0.0636777	0.0455566	-0.0213799
FOXP1_Seq	-0.0392147	-0.141876	-0.0350042	-0.0391029	0.100216	0.106131	0.00197391	0.041825	-0.193984	-0.167299	-0.150153	0.116074	0.223049	-0.0422596	0.104575	-0.0842231	0.0457135	0.110249	0.150114	-0.00458249	0.48681	0.350669	0.0291694	0.0540135	0.00103497	0.00876746	0.0545297	-0.0417411	-0.0299627	-0.197831	-0.145624	-0.143301	0.0466714	-0.0949293	0.0305838	-0.0241989	0.102762	0.15724	0.120852	-0.0317056	0.0228228	-0.126465	-0.07679	-0.0716797	0.00476835	-0.0368998	-0.0285975	-0.0121215	-0.0005499
RYBP_Seq	-0.201629	-0.126788	-0.0388608	-0.0850163	0.0845887	-0.0428465	0.00972858	0.0641961	-0.0620017	0.0369427	0.0939198	0.148995	0.0258978	-0.0225132	0.141129	-0.0430085	0.00812763	-0.115744	0.0694129	0.124038	0.414866	0.496934	0.00209857	0.135048	0.138274	0.0884809	0.0985098	-0.0499556	0.0249923	-0.0192625	-0.112324	-0.0393141	-0.0493658	-0.13714	0.0946938	0.134344	0.104945	0.00428072	-0.161985	0.0909278	-0.0166977	-0.0894936	-0.0593068	-0.0534652	0.117203	0.0213377	0.0654396	0.0461552	0.0872603
LSAMP_Seq	-0.0941904	-0.0355037	0.156077	-0.08088	-0.0801257	-0.0696346	-0.0174184	-0.0590823	0.104257	0.180244	0.111847	-0.101055	-0.137409	-0.122287	-0.0789896	0.098434	-0.180629	-0.0752318	-0.18377	-0.0342718	-0.236603	-0.0916668	0.150972	-0.0674192	0.010811	-0.101122	0.0186216	-0.145209	0.12895	0.142047	-0.0100706	0.00385184	-0.177364	-0.154746	0.0626573	-0.15539	0.135179	-0.117997	-0.219731	-0.03485	0.175461	-0.194359	-0.0261443	0.0484287	0.0310863	-0.0139683	-0.0915466	-0.0943625	0.00330436
MED12L_Seq	-0.138963	-0.131571	0.0153511	0.0591	-0.165901	0.174863	-0.0464583	0.0323182	0.0405722	0.0696895	0.0714512	-0.166517	0.0551786	-0.11937	-0.0732914	-0.195466	-0.052084	-0.0799157	-0.119867	-0.12813	-0.0904016	0.134205	0.0349837	0.196351	0.120404	0.0302826	0.00254124	-0.234871	0.090783	-0.00438545	-0.0474749	-0.0724396	-0.0789455	-0.121259	0.300236	-0.0747661	0.193682	-0.0499435	-0.0300555	-0.223179	0.0146964	-0.259647	-0.0357862	0.147368	0.0974853	0.00946558	-0.0857973	-0.058117	-0.138448
MECOM_Seq	-0.156867	-0.233068	0.00364355	-0.143299	-0.173771	0.029953	-0.14162	0.152096	-0.0037582	0.010477	0.0141952	-0.147025	0.128228	-0.186469	-0.119841	-0.122208	-0.10428	-0.132166	-0.247138	-0.270075	-0.260833	-0.0361884	-0.049115	0.0982727	0.125291	-0.0228568	0.116434	-0.246026	0.0634738	-0.0348404	-0.140619	-0.160593	-0.0972901	-0.141318	0.162336	-0.228449	0.23024	0.0454519	-0.0379873	-0.22608	0.097731	-0.238443	-0.107417	-0.00779962	-0.017466	0.0165632	-0.129971	-0.162011	-0.1342
PIK3CA_Seq	-0.0517555	-0.170269	-0.0260911	0.031872	-0.116514	0.123248	-0.0409022	0.00074318	0.0720099	0.169889	0.0236871	-0.0246547	0.0459464	-0.0697071	-0.00265849	-0.0148912	0.0987267	-0.0241161	-0.0541293	0.0305837	-0.105768	0.0736181	0.044791	0.138272	0.244945	0.234859	-0.0725268	-0.158071	0.203144	0.0633842	-0.046192	-0.0245415	-0.0736938	-0.0911874	0.101181	-0.0295447	0.0784211	-0.0254276	-0.011214	-0.0760114	0.0244226	-0.236257	-0.0624709	0.00674476	0.0297349	0.110181	-0.0760927	0.0125055	-0.0963548
FGFR3_Seq	-0.134001	0.0496052	0.0259811	-0.0884913	-0.0205283	-0.150326	-0.0221206	0.00438048	0.182044	0.129016	0.148526	-0.0663348	-0.186166	-0.0191202	-0.0371101	0.128392	-0.0887677	-0.0469686	-0.0565741	0.0859133	-0.195229	-0.171839	-0.10507	-0.090625	0.0200472	-0.00504646	0.191064	0.0495976	-0.0352307	0.0371596	0.103474	0.115745	-0.124472	-0.018063	0.0659454	0.148813	0.0524968	-0.101873	-0.154976	0.111871	0.0964627	0.0654014	-0.0145723	0.041967	0.0365779	-0.0189822	-0.091473	-0.0155941	0.195536
KLF3_Seq	0.0225363	-0.0500666	0.00166466	0.0155954	0.0461305	0.107663	-0.0735279	0.0427924	-0.173228	-0.179729	-0.195325	-0.0195221	0.241824	-0.0325733	0.0226294	-0.207739	0.118721	0.178561	-0.100407	-0.102673	0.0577267	0.0893638	-0.129044	-0.163547	-0.15073	-0.113829	-0.000786811	0.174325	-0.0471926	-0.263429	-0.13617	-0.18297	0.194644	-0.030455	-0.110053	0.00439059	0.0121501	0.170193	0.210293	-0.0406458	0.0583216	-0.071418	-0.107373	-0.0697751	-0.0760263	-0.0387463	-0.0594018	-0.0905483	0.0452923
PDGFRA_Seq	0.0464668	-0.106894	-0.0529436	0.0759572	-0.291563	0.0554506	-0.290416	0.123108	-0.00569965	0.105474	0.182896	0.0972416	-0.0233964	-0.0893082	-0.148477	0.0820617	-0.0865682	-0.0423587	-0.215311	-0.157869	-0.207263	0.0471539	-0.0122784	-0.0615498	-0.0485674	-0.0864083	-0.0549645	-0.0818556	0.300941	0.132693	0.00784721	-0.272487	-0.0557774	-0.140457	0.00986826	-0.174258	0.179222	0.0921446	-0.102486	-0.205193	0.0540521	-0.14024	-0.0112304	-0.0430981	-0.184992	-0.00478577	-0.129783	-0.170367	-0.0534834
KIT_Seq	-0.0487537	-0.244548	-0.0173336	0.0273578	-0.328324	0.142014	-0.286395	0.153514	0.0466483	0.0895609	0.212536	-0.0391752	0.0690331	-0.222733	-0.160855	0.0794854	-0.0603149	-0.0542346	-0.24108	-0.188964	-0.25909	0.0160841	9.6e-05	-0.0831832	-0.121491	-0.144113	0.0118458	-0.121465	0.258008	0.0923049	0.0205264	-0.22616	-0.159636	-0.204191	0.113313	-0.209582	0.222317	0.056057	-0.04504	-0.199546	0.0369005	-0.269591	-0.0500852	0.00549028	-0.116837	0.00634694	-0.172176	-0.191564	-0.0742596
FBXW7_Seq	-0.0303013	-0.291306	0.0230634	0.071703	-0.251983	0.19772	-0.19359	0.130057	-0.0965167	0.0141619	0.149071	0.0366005	0.137172	-0.0273102	0.0498378	-0.181818	-0.0631458	-0.0725077	-0.108225	-0.110223	-0.115635	0.157678	-0.0346459	-0.0944725	-0.0935926	-0.179251	-0.127191	-0.0644913	0.210744	0.00596283	0.0845266	-0.154669	0.0390826	-0.113721	0.125342	-0.249745	-0.0262492	0.0592508	0.075854	-0.206154	-0.0537057	-0.0792042	0.0457472	-0.00581452	-0.160682	-0.0593549	-0.0801501	-0.101072	-0.0748275
SDHA_Seq	-0.0384203	-0.0926719	-0.0835388	0.092659	-0.1224	-0.0940453	-0.0913145	0.114347	0.184674	0.252342	0.211204	-0.250013	-0.09241	-0.0919657	-0.0706418	0.230014	0.062026	-0.143636	-0.195624	0.0698021	-0.306922	-0.151518	0.0309761	0.0604328	0.0761651	-0.0690471	-0.0354789	-0.208596	0.0778063	0.084123	0.158137	0.149169	-0.0501752	0.0214298	0.061983	-0.00261366	0.160821	-0.0544887	-0.0456699	-0.213363	0.0599578	-0.155638	-0.00233188	0.124962	-0.0728569	0.0515452	0.00062472	-0.0622669	0.00694044
PIK3R1_Seq	0.0283661	0.0770705	-0.0897662	0.126067	0.154936	0.0176332	0.140092	-0.110501	-0.0400474	-0.221736	-0.246749	-0.073418	0.131005	0.0355636	0.192619	-0.220928	0.108593	0.141017	0.0109545	-0.0269588	0.21125	0.186457	-0.101104	-0.0398293	-0.0322675	-0.0463013	0.0720416	0.171487	-0.11855	-0.297091	-0.0452517	0.141934	0.489437	0.084157	-0.0967941	0.110622	-0.0473212	0.0611013	0.0857462	0.0963524	0.101396	0.103496	-0.0891453	0.0821653	0.120107	-0.0286101	0.103846	0.112546	0.121952
CHD1_Seq	-0.0266987	0.108327	-0.195959	0.171364	-0.106823	-0.0036199	0.0957608	-0.2119	0.017811	-0.0856556	-0.0546922	0.0220522	0.0471606	0.0736943	0.118297	0.0196145	-0.0280202	-0.0963565	-0.0598787	-0.0968067	0.0035388	-0.10505	0.0439141	0.00688446	0.134407	0.013244	-0.187614	0.0579621	-0.0398046	-0.0616593	0.0966606	0.0668706	0.2843	0.492618	-0.0361363	-0.0898382	-0.0563213	0.00896047	-0.0856797	0.0388141	-0.107376	0.332531	0.157348	0.0870691	0.0606154	-0.12449	0.072829	0.0611158	0.0182514
APC_Seq	0.0942429	0.237125	-0.159176	0.0195408	0.0395866	-0.195027	0.241491	-0.234205	0.0698447	0.0795416	-0.0469972	0.0550501	-0.0313182	0.0907508	0.15302	0.00264478	-0.110532	0.0205571	0.0139397	0.0330025	0.020426	-0.0886618	0.0964307	0.0847632	0.0857264	0.161265	0.000379066	0.0441736	0.0980113	0.138623	-0.100898	0.162178	0.0724999	0.122396	0.191971	0.0827029	-0.0313565	-0.0463335	-0.0300317	-0.0428341	-0.0554624	0.106493	0.224354	0.0348944	0.147488	-0.132027	-0.0118522	0.0948838	-0.119477
CTNNA1_Seq	-0.0666015	0.23062	0.142739	-0.0282132	0.243399	-0.00714003	0.130003	-0.0729496	0.0585003	-0.0768257	-0.0907375	0.074536	-0.256707	0.0832182	-0.0980666	0.0234501	0.0406805	0.1359	0.115266	0.133522	0.246733	0.0391973	-0.0243486	0.0685964	0.0447829	0.106528	0.134411	0.107046	-0.0996996	-0.0519681	-0.0298501	0.12605	0.00967988	0.0468072	-0.0201655	0.406735	0.00552763	-0.0271881	-0.0842481	0.132189	0.0129295	0.02843	-0.0899765	0.0422277	0.218066	0.053459	0.0586088	0.135109	0.125348
FGFR4_Seq	-0.135761	0.0178448	0.119443	-0.0351873	-0.056611	-0.122261	-0.0146178	0.0421552	0.125813	0.171901	0.217211	-0.0169123	-0.252754	-0.00565354	-0.212504	0.16894	-0.0387053	-0.135755	-0.125097	0.0672469	-0.205514	-0.243021	0.00902522	0.0729146	0.0446669	0.013774	0.0668976	-0.072788	-0.0995462	0.197991	0.218752	0.0679504	-0.141144	0.0812886	-0.0539687	0.045714	0.0696347	-0.128747	-0.135081	0.0556287	0.0151565	0.00455753	0.0432481	0.00431068	-0.0243454	0.0434161	-0.021713	0.0192688	0.168617
DEK_Seq	0.145936	-0.0701213	-0.104468	0.064452	-0.0277146	0.159011	-0.130587	-0.0712765	-0.197814	-0.22266	-0.0811464	-0.020233	0.294848	0.0335909	0.111538	-0.153042	-0.0491974	0.0086713	0.0305629	-0.0978782	0.144073	0.148741	-0.0572776	-0.0492788	0.0795731	0.00440056	-0.0164707	-0.00150879	0.0850523	-0.12889	-0.154666	-0.101886	0.109477	-0.0747326	0.004282	-0.0466345	-0.0241319	0.169814	0.118933	0.0575355	-0.0423162	-0.0324802	0.0211303	-0.191181	0.0533708	-0.0928492	-0.0395495	-0.122702	-0.0826146
E2F3_Seq	-0.0897714	-0.0495641	0.0174733	0.177673	-0.0446118	-0.0819422	-0.0835857	0.0355639	0.090606	0.198145	0.214798	-0.0386528	-0.286834	0.0328502	-0.0245348	0.175648	-0.00119333	-0.0626641	-0.0873715	0.179063	-0.122698	-0.0989815	-0.00796535	-0.0699731	0.0564943	-0.105504	-0.143036	-0.00471712	0.0363818	0.0572963	0.173678	0.0933684	-0.065198	-0.0556892	-0.12023	0.074064	-0.0592329	-0.108073	-0.0457795	0.00481435	0.010261	0.00737561	0.135779	0.109664	-0.105123	-0.0124383	-0.0216943	-0.0743408	0.147063
CDKN1A_Seq	-0.0201259	0.149758	-0.0387148	-0.133135	0.164471	-0.0106913	0.0919238	-0.104791	-0.0685553	-0.151111	-0.353511	0.0412214	0.110246	-0.00180304	0.0840198	-0.203542	0.113343	0.182235	0.0925174	-0.0851926	0.251703	0.164368	-0.037162	0.00305504	-0.0775476	0.0890356	0.164598	0.0960754	0.0308964	-0.178917	-0.134214	-0.098366	0.12706	0.0247016	-0.0061449	0.00566873	0.0869532	0.0384391	0.111755	0.00907879	0.0649153	0.0663915	-0.0228448	-0.0365977	0.116185	-0.0334118	0.112597	0.165672	-0.0951831
TFEB_Seq	0.127709	-0.0455701	0.00424456	0.0796192	-0.086879	0.0815204	-0.113563	0.133198	-0.163288	-0.0874621	-0.0543291	-0.0610203	0.185632	-0.0725681	-0.045745	0.00201008	0.179154	0.0251359	-0.0979478	-0.0950956	-0.0365425	0.0717682	-4.99e-06	-0.0787327	-0.135882	-0.117237	-0.0454055	-0.0780623	-0.134621	-0.203992	-0.0156645	-0.134057	0.133151	0.0587577	-0.184277	-0.157335	0.046241	0.111064	0.105417	-0.0734258	0.118965	-0.0534134	-0.0454776	-0.176252	-0.211247	-0.0877074	-0.0336723	-0.107645	0.0809655
ZNF292_Seq	-0.121388	0.108944	0.0500233	0.040109	-0.0125367	-0.0790591	0.145038	-0.079476	0.149164	-0.0525448	-0.0404658	0.0909957	-0.0771321	0.131283	0.159068	-0.149883	-0.0341914	-0.0924959	0.0159086	-0.0870531	-0.082017	-0.125237	-0.190151	-0.163218	-0.197778	-0.108299	0.0365275	0.00329313	0.123753	-0.042812	0.0566326	-0.207461	0.10592	0.25125	-0.0890849	-0.133517	0.0393418	-0.151886	-0.0450139	0.0650828	-0.0646672	0.64701	0.0168481	-0.235352	-0.064946	-0.239129	-0.0545911	0.0624412	0.111239
ESR1_Seq	-0.0647062	-0.289033	-0.0654044	0.149878	-0.309638	0.161126	-0.260112	0.0037458	-0.0454776	0.0583694	0.284629	0.0312684	-0.0270412	-0.118329	-0.0812468	0.0331689	-0.160657	-0.187791	-0.255461	-0.175124	-0.271955	-0.0104792	0.0118134	-0.105207	-0.0163325	-0.111689	-0.127018	-0.166965	0.158175	0.00930707	0.0471133	-0.123158	-0.0613251	-0.128242	0.14617	-0.292579	0.140851	0.073195	-0.0731415	-0.209739	-0.0923106	-0.143668	0.207671	-0.0860391	-0.188583	-0.178672	-0.200843	-0.245482	-0.114865
ETV1_Seq	-0.0420178	-0.245111	-0.00616239	-0.0342423	-0.0971682	0.142945	0.019163	0.060988	0.0286169	-0.0462353	-0.0586178	-0.0698242	0.0289005	-0.165337	-0.0712753	-0.0597291	-0.119011	-0.0368561	-0.132916	-0.161891	-0.089696	0.0859676	-0.0274611	0.00606773	-0.00311489	0.092267	0.0959939	-0.0293303	0.169731	0.0285074	-0.110256	-0.116708	0.0116177	-0.173977	0.15127	-0.19529	0.199587	0.00523964	-0.0150209	-0.192804	-0.00450769	-0.136607	-0.073554	0.096641	0.186456	0.264749	0.0746323	0.0337334	-0.207502
EGFR_Seq	-0.147034	0.0928212	0.00307245	-0.199948	-0.0250323	-0.147019	0.0703844	-0.000264351	0.0867654	-0.0459907	-0.154162	-0.181782	-0.0449011	-0.17708	0.060449	0.0213453	0.00618487	0.0708464	-0.00105492	-0.0323192	-0.0310399	-0.0392696	-0.096003	0.0275677	-0.0120094	0.169237	0.202389	0.034773	0.003757	-0.0610146	-0.223826	-0.0444914	-0.0735598	-0.0570283	0.086914	0.0278623	0.0189882	0.0401163	-0.0629139	0.031138	0.0387522	-0.0940996	-0.180771	0.0981056	0.395727	0.136669	0.140997	0.126787	-0.0609687
CDK6_Seq	0.0660891	-0.126194	-0.0660154	-0.0797542	0.0175669	0.114465	0.0161204	0.0962761	-0.0650941	-0.128302	-0.0661055	0.00152501	0.0303942	-0.147217	-0.0394307	-0.167994	0.00131927	0.0678676	-0.148552	-0.142668	0.0116102	0.216721	-0.0166489	0.0135806	-0.00988083	0.0406274	0.0140067	-0.107367	0.245202	0.0391822	-0.21187	-0.0636036	0.0422808	-0.208325	0.032363	-0.0589519	0.131093	0.00167214	0.0883382	-0.224272	0.00301135	-0.283458	-0.171663	0.098405	0.0450485	0.316686	0.182003	0.040135	-0.0950848
MET_Seq	-0.0827936	0.00721599	-0.0899518	-0.0734249	-0.0858446	-0.0855498	0.0577619	0.0163349	0.153274	0.105344	0.0429461	-0.0363211	-0.191393	-0.113069	-0.00681578	-0.0107487	-0.1484	-0.153124	-0.0758149	-0.152544	-0.0417874	0.114723	-0.0563823	0.0385773	0.129542	0.0224803	-0.041135	0.0640323	0.3473	0.177659	-0.0968703	0.0607582	-0.0532227	-0.156822	0.128617	0.0626493	0.143201	-0.087131	-0.178822	-0.122025	0.0181068	-0.0957223	-0.0503598	0.293842	0.223937	0.203354	0.133821	0.125402	-0.0476691
BRAF_Seq	-0.0755675	-0.0908802	-0.0247106	-0.102646	0.0208514	0.109274	0.1329	-0.14218	0.0160155	-0.0615295	-0.146434	-0.0513008	-0.0592388	-0.0100253	0.0861039	-0.114028	-0.0125144	0.0077523	0.075936	-0.0600437	0.0953921	0.198906	0.0515443	0.11298	0.137507	0.164862	0.00892554	-0.0411512	0.0451566	0.0890422	-0.0513482	0.0448033	0.00996672	-0.0825646	0.113572	0.0147892	0.0125304	0.0375441	0.0947741	-0.0736632	-0.137602	-0.0711303	0.0613472	0.188556	0.23407	0.270113	0.279193	0.289506	-0.106834
NKX3-1_Seq	-0.0563639	-0.0176801	0.064772	-0.204838	0.111658	-0.100813	0.107124	0.0196193	-0.0220853	-0.0289446	-0.157964	0.189753	0.148193	0.0332715	-0.0678321	-0.219167	-0.0825941	-0.00503391	-0.075726	-0.141692	0.0790779	0.0742758	-0.121898	-0.0714643	-0.113727	0.0739897	0.1292	0.13191	-0.0649376	0.0409677	-0.233598	-0.245933	0.0261729	0.0839656	-0.0665764	0.0897943	-0.0465552	0.0410689	-0.0454814	0.00633308	0.0997197	0.106059	-0.12166	-0.0554402	-0.0677927	-0.0957528	-0.0207927	0.0293951	0.251533
FGFR1_Seq	-0.0220138	0.024936	0.0691649	-0.115499	0.0174471	-0.0828945	0.0115615	0.136213	0.0521135	-0.0117489	0.140188	0.08356	-0.23413	-0.0997858	-0.188277	0.105564	-0.0482768	0.115504	-0.120518	-0.0252927	-0.208377	-0.0867338	-0.0476522	-0.0985268	-0.211941	-0.181316	0.0183173	-0.0337118	0.0477848	0.156711	-0.050243	-0.0861993	-0.180627	-0.0455452	-0.11191	-0.153776	0.0672068	0.14712	-0.0232632	-0.109462	-0.0340188	0.0111575	-0.0137542	-0.00943933	-0.066921	0.027308	0.0788714	0.0512212	0.0774666
TCEB1_Seq	0.037152	0.0081973	0.0733012	-0.208559	0.0420256	0.0524605	0.0241693	-0.110035	0.0713573	-0.160173	-0.139731	-0.0669772	0.0820788	-0.0430637	0.0185145	0.0259864	-0.00561377	0.225519	0.0443204	-0.0205731	0.0991263	-0.0316023	-0.029996	0.0680653	0.0289093	0.0886118	0.199619	0.0110004	0.0738857	0.0790515	-0.0846871	0.0587778	-0.130664	-0.139	-0.0101825	-0.000830484	0.0388306	-0.0415803	0.134553	0.020932	-0.0985915	-0.0494658	-0.100389	0.105764	0.295367	0.261556	0.0880791	0.1893	-0.0986635
YWHAZ_Seq	-0.000745683	0.036212	0.0601809	-0.175733	0.184473	-0.0622964	0.165374	0.0224561	0.0456945	-0.146185	-0.118474	-0.0613097	0.0891514	-0.0319324	0.130223	-0.184369	0.0128336	0.177248	0.0680611	0.0164495	0.183934	0.096005	-0.0247003	0.0740281	0.0246808	-0.00100007	0.147688	0.0421336	-0.0137187	-0.0232327	-0.122228	0.0657058	-0.0481911	-0.091072	0.103043	0.162421	0.0496252	-0.0887816	0.0939332	0.10169	-0.0483761	-0.0239585	-0.115207	0.169891	0.206941	0.160786	0.194654	0.139576	-0.0780105
MYC_Seq	-0.000921506	0.0781138	-0.0128933	-0.177694	0.263188	-0.136362	0.181888	0.058646	-0.0472956	-0.0790167	-0.163537	0.0471183	0.137858	0.0563359	0.122194	-0.239731	-0.0452469	0.129423	0.112488	0.0312805	0.318499	0.139225	-0.035243	0.0669043	-0.0290789	0.00874497	0.0239784	0.18552	-0.0039428	-0.0129705	-0.198204	0.0169362	0.0497773	-0.111784	0.0634605	0.154015	-0.0669726	-0.0575111	0.0693346	0.155568	-0.0272318	-0.0377284	-0.130035	0.149621	0.133093	0.165717	0.123686	0.154871	-0.00406251
JAK2_Seq	-0.0118624	0.00545407	-0.0199161	0.0284851	-0.145584	0.0902258	-0.0975154	-0.164531	0.0698648	0.13233	0.128205	0.0160569	0.100802	-0.0306868	0.0457864	0.0934253	-0.0224589	-0.0775602	-0.0717709	0.114222	-0.0726864	0.136852	0.0411161	0.16159	0.151899	0.135323	-0.0261356	-0.0751499	0.146956	0.0728394	-0.0577613	-0.0349111	-0.0216454	-0.0853974	0.0969982	0.0128164	0.0578177	-0.0389917	-0.184187	-0.0744162	-0.0331112	-0.113203	0.020503	0.0470248	0.146604	0.0384222	-0.0738466	0.0191379	-0.142057
CD274_Seq	0.0261513	-0.267987	-0.0298042	0.100478	-0.215491	0.240681	-0.233367	0.0309888	-0.0684631	0.139952	0.165095	-0.0509351	0.204709	-0.0511311	0.160603	-0.0113372	-0.00835331	-0.0268978	-0.0989255	-0.0455179	-0.0789083	0.10041	0.113073	0.0470364	0.0426381	0.00902052	-0.111844	-0.137572	0.0934299	-0.0107098	0.0663065	-0.171459	0.00492784	-0.109528	0.037953	-0.170825	0.00939933	0.038807	-0.018637	-0.208719	-0.120514	-0.217487	0.0277317	0.0219549	-0.116043	-0.00455633	-0.0987814	-0.112613	-0.137476
CDKN2A_Seq	-0.0672452	-0.119935	-0.0784999	-0.17224	0.109837	0.0130606	-0.0474485	0.00472342	-0.0873355	-0.00638949	-0.0408811	-0.209972	0.064714	-0.0708976	-0.0593582	-0.0708868	-0.0175409	0.00112101	-0.0633254	-0.0334153	-0.0822567	0.0430305	0.0782534	0.153611	0.0832204	0.100755	0.0114381	-0.112027	-0.0479522	-0.0459195	-0.0542	0.00686826	-0.098697	-0.0706488	0.160811	0.00319351	0.136204	-0.0614179	0.148805	-0.166036	-0.0181704	-0.116339	0.013798	0.0234912	0.0273195	0.0219862	0.0979115	-0.00289912	-0.105341
ABL1_Seq	-0.171168	0.14329	0.140551	-0.136826	0.281901	-0.237741	0.258544	-0.0771704	0.0722636	-0.0623895	-0.110035	0.0289814	-0.207779	0.13461	-0.0105216	-0.00856652	-0.0387726	0.0739787	0.172688	0.151755	0.127151	-0.126304	-0.0262676	0.0787652	0.126584	0.0949587	0.140929	0.111522	-0.273479	-0.00697031	0.0244706	0.107569	-0.0719462	0.159968	-0.000203251	0.232005	0.00342281	-0.146309	-0.0305167	0.254104	0.0171703	0.248352	0.0445748	0.0391839	0.111348	0.0405032	0.0729273	0.15512	0.196269
TSC1_Seq	0.0670571	0.0985452	-0.0771584	0.0806424	-0.0029191	-0.200527	0.066826	-0.0370355	0.0388342	0.11965	-0.0295814	-0.0474851	-0.092071	-0.025885	-0.0183912	0.0572527	0.0334259	-0.0689752	0.0468009	0.000775595	0.104587	0.0936576	0.021613	0.0902653	0.139365	0.15554	-0.00701525	0.00542166	0.123602	0.148292	-0.00861415	0.0713488	-0.0541281	0.0767328	0.0500599	0.177495	0.0220196	-0.0267282	-0.113247	-0.135263	0.0804689	-0.0475433	-0.0203335	-0.0186855	0.0297623	-0.0566353	-0.0770166	0.0194223	0.0911587
PRKCQ_Seq	0.00672486	-0.168175	-0.0218401	0.115258	-0.26684	0.0608174	-0.260843	0.0468511	0.021634	0.105143	0.241328	-0.0317808	-0.0379469	-0.0981898	-0.128342	0.121562	-0.0135369	-0.130903	-0.220749	-0.0144095	-0.296112	-0.0993404	-0.00620966	-0.0202107	0.0208988	0.00323337	-0.0288239	-0.126772	0.108881	0.0759826	0.0999449	-0.0432207	-0.103834	-0.0714165	0.0106014	-0.181459	0.0811924	-0.0398744	-0.113157	-0.145503	-0.051436	-0.124354	0.0753405	0.0785074	-0.117516	0.0645568	-0.124861	-0.14921	0.0121775
RET_Seq	-0.0926997	0.0680851	0.00889195	0.0260075	-0.0372114	-0.115958	0.0174771	0.0340241	0.0856337	0.173767	0.133043	-0.0505427	-0.199576	0.0379602	-0.0582685	0.173645	-0.0518497	-0.093413	-0.00658768	0.16325	-0.0493601	-0.0786157	0.0699515	0.014996	0.0849539	0.0217784	-0.0163286	0.008332	-0.0026061	0.129848	0.162504	0.225865	-0.0938803	0.0106675	-0.047844	0.11424	-0.0417	-0.0532668	-0.0941108	0.130039	0.0108422	0.0651974	0.0317161	0.0363561	-0.0928121	0.0211733	-0.0602539	-0.00174696	0.183981
PTEN_Seq	0.157147	-0.0708018	-0.145175	0.158752	-0.0713661	0.0888852	0.0545596	0.018855	-0.263136	-0.0696295	-0.00188288	-0.0110779	0.13987	-0.0587687	0.113146	-0.0870882	-0.0177017	-0.021319	-0.0657319	-0.0933827	0.167674	0.319504	0.0730236	0.0653082	0.0439799	-0.113301	-0.106624	0.0264909	0.0428758	-0.171035	-0.158795	-0.0333935	0.228643	-0.0812974	0.0852644	-0.0615419	0.0519059	0.199377	-0.00795559	-0.0975252	0.006408	-0.154673	0.0759816	-0.0242992	0.00571975	-0.00323333	0.131049	-0.100408	-0.102311
FGFR2_Seq	-0.0234516	-0.0552912	0.0031747	0.186501	-0.158768	0.174706	-0.189496	0.113075	-0.0269059	0.0579491	0.0924283	-0.0337348	0.0108945	-0.0802493	-0.114852	0.26111	0.132996	0.0169447	-0.0924552	0.043256	-0.255546	-0.103625	-0.0442894	-0.0162828	-0.0567012	-0.0584078	-0.065637	-0.133852	0.112454	-0.120452	0.0619372	-0.107658	-0.0373878	-0.0489308	0.028586	-0.0769606	-0.0460353	0.00115965	-0.00239166	-0.125853	0.0344241	-0.0653541	-0.0309465	-0.0678474	-0.0400644	0.0416517	-0.0521845	-0.0917304	-0.123555
WT1_Seq	-0.13254	-0.134357	0.00550524	0.0573618	-0.244812	-0.029998	-0.148879	0.0938174	0.139651	0.226139	0.338394	-0.0786425	-0.23386	-0.0378641	-0.178757	0.189819	-0.0263195	-0.217125	-0.186296	0.0339403	-0.397958	-0.14296	0.069788	-0.0320444	0.0141292	-0.116111	-0.0780716	-0.142995	0.00930962	0.0994502	0.224761	0.00535694	-0.164547	-0.0287119	0.0515872	-0.139083	0.1331	-0.134892	-0.13945	-0.0985342	0.0166865	-0.0180556	0.103246	0.0348921	-0.145774	-0.0442966	-0.080847	-0.102192	0.0466279
CCND1_Seq	-0.145862	0.0758068	0.0407299	-0.214921	0.26757	-0.148978	0.230657	-0.146756	-0.0628943	-0.0211049	-0.127719	-0.0435769	-0.0562894	0.0899427	0.113848	0.00204998	-0.0606092	0.0467292	0.0810418	0.0747882	0.26928	-0.0800753	0.0100165	0.125032	0.10414	0.0434679	0.0714114	0.190173	-0.21683	-0.0417508	-0.00872382	0.119427	-0.0765835	0.0776188	0.017502	0.104667	-0.0479281	-0.141236	-0.0366991	0.224849	0.0119656	0.0917142	0.0628257	0.0458849	0.0698339	0.0561673	0.0627573	0.12265	0.215337
ATM_Seq	0.0209927	-0.0442786	-0.130342	0.0460434	-0.182062	0.0959883	-0.119769	-0.153438	0.0775998	0.0112265	0.0562412	-0.0228778	0.0162403	0.0185942	-0.00542671	0.0586344	-0.0799088	-0.0899714	-0.208332	-0.0497216	-0.237222	-0.0571048	0.0141963	0.0275342	0.176775	0.0827203	-0.0438148	-0.0492775	0.187901	0.140925	-0.0215429	0.0635478	-0.0370987	-0.0499411	0.0333059	-0.17145	0.0778836	-0.0309428	-0.0458409	-0.181294	-0.0901115	-0.149038	0.1294	0.0605631	0.0543423	0.112135	0.0201619	-0.0035625	-0.00117586
SDHD_Seq	0.233192	0.0870792	-0.0630751	0.00355752	0.0249438	-0.0122052	0.00209984	-0.0186505	-0.0824786	-0.281108	-0.180727	0.0295326	0.0830153	0.0519218	0.0232205	-0.100387	0.0387241	0.159426	0.0508607	-0.037469	0.138138	0.117649	-0.016195	-0.0364947	-0.0203315	0.0321243	-0.0325822	0.014008	0.0395315	-0.0894234	-0.106838	-0.0313996	0.204366	0.0448982	0.0294352	0.00826494	-0.0902889	0.104775	0.165782	-0.0379587	-0.0781816	0.0212415	0.00183432	0.00113721	0.105612	0.0515014	0.114113	0.0344265	-0.151894
ZBTB16_Seq	0.0367107	0.0907493	-0.143199	-0.187545	0.149732	-0.102188	0.119505	-0.0849617	-0.00344649	-0.12456	-0.215721	-0.0429262	0.0432716	-0.0444816	0.0705246	-0.0475152	0.0093609	0.161508	-0.0240513	-0.0674867	0.136477	-0.0605351	-0.0746723	-0.0215737	0.0139547	0.050319	0.164312	0.182036	0.0665964	-0.107942	-0.211157	0.0365684	0.0316471	-0.00875349	0.16438	0.0161284	0.0967509	0.0184372	0.0312264	0.0416298	0.120533	-0.104162	-0.0123004	0.0185696	0.142631	0.0133	0.0710199	0.0268814	0.0287456
CDKN1B_Seq	0.0647421	0.071112	0.0656086	-0.0660227	0.146131	0.00179061	0.0516752	-0.0399642	-0.064393	-0.170273	-0.244986	0.0845426	0.247792	0.135433	0.0617482	-0.265602	-0.0412864	0.0892461	-0.000361615	-0.0961131	0.136384	0.0659051	-0.0448666	0.0351417	-0.0860592	0.0303061	0.090372	0.148985	-0.00270833	-0.131999	-0.16767	-0.169194	0.0803442	0.0708703	-0.0109206	-0.104159	0.0104667	0.0280135	0.115405	0.0975112	0.0328167	0.105754	-0.0116793	-0.0603892	-0.0484313	0.0281684	0.0135916	0.150295	0.0352382
KRAS_Seq	0.03029	-0.0891004	0.0487664	-0.0139744	-0.229184	-0.010518	-0.11803	-0.1065	0.0584005	-0.22281	-0.0094805	0.0129994	0.189334	-0.0902458	-0.0125729	-0.080781	-0.126316	0.069885	-0.133025	-0.125717	-0.128668	0.05332	-0.0496774	-0.0388041	-0.0342063	-0.059772	0.0676009	-0.022012	0.0973142	-0.082463	-0.0976793	-0.262358	0.0360611	-0.00565108	-0.0200196	-0.258921	0.111285	-0.0140006	-0.00584323	-0.10172	0.094974	-0.0659639	-0.0732818	-0.0793354	-0.0621565	0.0486221	-0.0151541	-0.0456064	-0.00937318
ERBB3_Seq	0.118356	-0.0239933	-0.10787	-0.0703146	-0.0674692	0.204669	-0.0847563	-0.0801654	-0.131739	-0.123215	-0.166032	0.0536708	0.167357	-0.0192574	0.0629527	-0.120233	0.0239164	0.0974136	0.0288319	-0.121575	0.154574	0.119358	0.108701	-0.0177816	0.00622974	0.060727	-0.041333	-0.0581764	0.0219958	0.0262552	-0.112754	0.0264254	-0.0346021	-0.0867512	-0.0502465	-0.112786	0.0601292	0.0856815	0.0723632	-0.193464	-0.111331	-0.235739	0.0133727	0.00932461	0.0541348	0.0546161	0.0489049	-0.0114443	-0.165607
CDK4_Seq	0.0087811	0.067011	-0.0202028	-0.214054	0.164323	0.00431444	0.11265	-0.126887	-0.075144	-0.211281	-0.264889	0.0879219	0.0859267	0.118925	0.183853	-0.187813	0.0305752	0.164469	0.165706	-0.0624337	0.280066	0.0409878	-0.034612	-0.0213716	-0.0592599	0.0222346	0.120354	0.152681	-0.228618	-0.0739289	-0.0889952	-0.0113772	-0.0216316	0.0257067	-0.0814972	0.0712818	-0.0502624	-0.0559623	0.0451011	0.0715742	-0.10155	0.041726	-0.0204132	-0.0531945	0.0721931	-0.00472467	0.155237	0.14517	0.0247017
MDM2_Seq	-0.0542255	-0.0164021	0.0842057	-0.214799	0.174646	-0.00747672	0.10475	0.0288404	-0.0988917	-0.263604	-0.180037	0.026217	-0.063432	0.0859952	0.00205495	-0.116892	-0.112269	0.145344	0.118797	-0.0164857	0.171983	0.0664154	-0.0372256	-0.0128773	-0.0158899	-0.046725	0.041009	0.0335573	-0.0990152	-0.0167924	-0.042381	-0.045166	-0.0505167	-0.089996	-0.0348158	0.0486232	-0.0805853	-0.101068	0.189715	0.120536	-0.0301334	0.100066	-0.00185552	-0.019476	0.0448777	0.0947218	0.0542819	0.0133072	-0.0158485
BRCA2_Seq	0.00820377	-0.0755738	-0.0289539	0.122792	-0.111206	-0.0217917	-0.196007	-0.0473874	0.149977	0.188583	0.37468	-0.0175021	-0.148441	-0.121509	-0.119603	0.0367713	-0.0986064	-0.140483	-0.183726	-0.0690077	-0.174798	-0.0604787	-0.0844005	-0.147634	0.0065814	-0.0131031	0.0265209	0.0304026	0.0293191	-0.0109443	-0.0655697	-0.133543	-0.0750425	-0.0426076	0.0226045	-0.0399343	-0.0585271	0.0903466	-0.114341	0.0111849	0.10444	-0.114126	0.092589	0.0318532	0.00316226	-0.167526	-0.236144	-0.137356	-0.0888714
ZC3H13_Seq	0.230372	0.0852587	-0.00399269	0.0617272	-0.0856935	-0.0763396	-0.0595523	0.00105117	-0.0244732	0.0074282	0.168845	0.0734862	-0.104799	-0.109582	-0.0419944	0.0037795	-0.0849423	-0.119588	-0.0410671	-0.161774	-0.109062	-0.192915	0.0629572	-0.195305	-0.102851	-0.0987148	-0.103024	0.00807884	0.00403507	0.00412858	0.0421303	0.0218006	0.0354514	0.196604	-0.0450893	-0.222689	0.00573463	0.0658157	-0.0225138	-0.0376644	0.0213787	0.0536231	0.110874	-0.143688	-0.278663	-0.331658	-0.113169	-0.160767	0.0674129
RB1_Seq	0.188682	0.0569696	-0.0988832	0.0886635	0.0147401	0.0137252	0.00913877	-0.0666987	-0.110601	-0.133363	0.0249102	0.079136	-0.0112	0.000351631	-0.0957286	0.0333534	-0.0482108	-0.0768018	-0.0464377	-0.0810155	-0.0331385	-0.0744742	0.0499966	-0.142023	-0.0475823	-0.0230489	-0.124814	0.0332842	0.0192651	-0.0736846	0.0198967	0.0453543	0.202989	0.247216	-0.107094	-0.23508	-0.0587989	0.158227	0.0300217	-0.029835	0.050224	0.0729442	0.117974	-0.146184	-0.227023	-0.24317	-0.0777543	-0.154202	0.09091
FOXA1_Seq	-0.0937394	-0.0173323	-0.073411	-0.144192	0.107677	-0.0542188	0.114449	0.00570974	-0.109819	-0.0647477	-0.14895	0.0761972	0.171945	0.099194	0.159162	-0.255008	-0.121902	0.0552423	0.0899378	-0.0360102	0.280473	0.108534	-0.0128882	0.0267673	-0.063188	0.0349949	0.0456426	0.199833	-0.0447687	-0.10946	-0.211409	-0.104898	-0.0407646	-0.14848	0.0992303	0.046284	-0.067055	-0.0113721	0.0724932	0.214571	-0.0689444	-0.0102373	-0.0326512	-0.0610005	0.0315254	-0.0356103	-0.0361352	0.022961	-0.00165718
SAV1_Seq	-0.106578	0.103133	0.0415528	-0.0233651	0.303983	-0.158594	0.191067	-0.0165294	0.0207137	-0.149698	-0.0936252	0.0769412	-0.0961215	0.121048	0.0537877	-0.0818969	-0.0452118	0.0282682	0.124999	0.169363	0.172757	0.0870007	-0.0407668	0.0373388	0.0543119	0.0762841	0.0683214	0.178584	-0.115366	-0.052468	-0.094912	0.100791	0.0836734	0.0441686	0.0253452	0.236365	-0.0728927	-0.0582665	0.0573374	0.170752	-0.0280584	0.173552	-0.011592	0.0565936	0.172555	0.128288	0.152905	0.132007	0.0494706
B2M_Seq	0.00842949	0.14515	-0.0716005	-0.0409545	0.255753	-0.245855	0.167444	-0.0347123	-0.0482084	-0.082239	-0.205738	0.0146479	0.0235012	0.205953	0.0378347	-0.0775217	-0.0699141	0.0560553	0.138272	0.0548264	0.256005	0.0513961	0.0261493	0.0504333	0.0261211	0.0363628	-0.0166216	0.240989	-0.201321	-0.0281158	-0.0851411	0.063348	0.0322331	0.108002	-0.156525	0.19129	-0.196586	0.0144009	0.117232	0.251222	0.0232803	0.157919	0.0404686	-0.0403499	0.0187816	-0.0618898	0.0519153	0.0873339	0.0461715
TSC2_Seq	-0.101694	0.0917187	0.0695115	0.0500719	0.112227	-0.183161	0.0744741	-0.0841905	0.128704	0.0927493	0.0716167	-0.119444	-0.221903	0.054605	-0.0624889	0.163529	-0.0563196	-0.0699933	0.0197317	0.120904	-0.0782074	-0.153165	-0.0479315	-0.00542675	0.0843234	0.0283085	0.0516825	0.125203	-0.156921	0.00637926	0.11829	0.170695	-0.0230281	0.0739801	-0.012195	0.214653	-0.016422	-0.0979064	-0.169446	0.247784	0.108049	0.0915794	-0.00916036	0.102471	0.0522569	0.0580402	-0.0261284	0.03247	0.175353
CDH1_Seq	0.0457024	0.143237	0.0258153	-0.145734	0.0741703	-0.0802997	0.159504	-0.193046	0.127652	0.0311704	-0.1534	0.0362586	-0.0213751	0.160207	0.0496654	0.0142476	-0.135935	0.0117138	0.0699614	-0.0739279	0.0118359	-0.230208	-0.0466523	-0.0378775	-0.0821763	0.00632833	0.0243175	0.096866	-0.171225	0.177976	-0.0175624	0.118325	-0.119924	0.0532338	-0.167022	0.0364115	-0.0802597	-0.0916345	0.0726999	0.0698896	-0.0249474	0.220447	0.0946239	-0.0590726	-0.0119881	-0.116285	-0.00926227	0.0622279	0.0185792
ZFHX3_Seq	-0.0795699	-0.0249759	-0.102339	-0.208487	0.204604	-0.155786	0.0381511	0.0429408	0.0223285	-0.0855545	-0.00124195	-0.0881078	-0.0480285	-0.0236366	-0.140439	-0.023803	-0.116691	0.0502681	-0.0508656	-0.146764	-0.123959	-0.125717	-0.150129	-0.0837993	-0.141113	-0.107902	0.222425	0.148505	-0.22034	-0.088018	-0.140295	-0.0949495	-0.0698777	-0.0832724	-0.0905301	0.0956901	0.128301	-0.0787051	0.0328797	0.0440261	0.136365	0.112163	0.0193969	-0.1244	-0.037386	-0.15616	0.0705657	-0.115825	0.0705825
TP53_Seq	0.0452237	0.0918713	0.00389294	0.0358059	-0.0510298	0.0250725	-0.0957385	-0.0538055	0.0320209	-0.0279035	0.0183388	0.0500599	-0.103707	-0.0339138	-0.13618	0.192718	0.117073	0.101771	0.107736	0.144105	-0.0289663	-0.0312295	0.0028592	-0.0571943	-0.0284218	-0.043185	0.0344801	0.0944473	-0.00956772	0.0178461	-0.00108986	0.255351	0.0678703	-0.027223	-0.116827	0.180875	-0.0623952	0.0785495	-0.0564137	0.0385049	0.0636848	0.0710977	-0.0214981	0.0238977	0.216145	0.0726459	0.16427	-0.0649016	0.0516106
NCOR1_Seq	0.00354012	-0.0438681	-0.0323368	-0.00130679	0.19185	-0.106208	-0.0508362	0.117474	-0.0274571	-0.0622324	0.0974136	-0.0699722	-0.0916378	0.0108108	-0.115706	-0.00477332	0.00795803	0.0817971	0.0666296	0.099409	-0.0905335	0.0642643	-0.0656367	-0.0809338	-0.0806701	-0.134854	0.0214459	0.0594783	-0.144947	-0.0395188	-0.00224206	0.019652	-0.0596965	-0.220687	0.0722151	0.181007	0.008625	0.0236655	0.140269	-0.0361556	-0.0301147	-0.0366386	-0.00889602	0.0023243	0.0236197	0.0145444	0.0690669	-0.0719204	-0.0997058
FLCN_Seq	-0.00542554	0.150366	0.0566309	-0.00316847	0.116777	-0.111228	0.098736	-0.0260149	0.141976	0.0805355	0.0250162	-0.0683812	-0.277683	0.0312753	0.00831209	0.0794008	-0.0641843	-0.00928851	0.0769694	0.12765	0.0311559	-0.0785306	-0.0475776	-0.030634	0.0500937	0.0749114	0.0796326	0.0715524	-0.0676935	0.0927128	0.12073	0.19005	-0.0908573	0.0703456	0.00698785	0.243904	-0.034202	-0.104385	-0.140323	0.218491	-0.00686687	0.170673	-0.00798697	0.0424248	0.0933503	-0.0210298	0.0277819	0.0559411	0.110327
CDK12_Seq	0.0191222	0.0340773	0.0202914	0.128922	0.199164	-0.109076	0.0419668	0.0954544	-0.145554	0.0962711	-0.0504339	0.0704973	-0.0324978	0.233329	0.0574627	0.089915	-0.0113198	-0.0606103	0.281224	0.232651	0.167511	0.0135379	0.136031	-0.00411496	0.0281461	-0.0882652	-0.142131	0.140645	-0.147925	0.00570594	0.13675	0.172088	0.0525305	0.020093	-0.0680255	0.151002	-0.26482	0.0580086	0.0951503	0.157956	-0.106229	0.141324	0.0695883	-0.0511795	-0.0487632	-0.0723429	0.0849592	-0.000875346	0.0173847
ERBB2_Seq	0.0878103	0.0642021	-0.0119981	-0.0557683	0.172218	-0.070665	0.0801969	-0.121981	-0.097629	-0.171342	-0.219236	0.135959	0.0660483	0.136516	0.0756446	-0.00238667	-0.0137764	0.0464103	0.195443	0.0448884	0.210118	-0.0299938	0.045034	-0.0839157	-0.000689566	0.0448236	0.0654328	0.192105	-0.231243	-0.028031	0.0517672	0.0685056	0.00533686	0.0398483	-0.112781	0.100849	-0.0884525	0.0709546	0.088659	0.155918	-0.0884567	0.1184	0.0884942	-0.105688	-0.00135793	-0.0411631	0.108544	0.0382859	0.0292918
BRCA1_Seq	0.0242997	-0.126358	0.161358	0.201256	-0.228861	0.00429078	-0.241334	0.101489	0.0310634	0.118957	0.255006	0.0172915	-0.142954	-0.0605533	-0.158998	0.167713	-0.0748037	-0.150804	-0.085378	0.000552393	-0.2658	-0.152999	0.0223213	-0.0968879	-0.0379361	-0.122449	-0.0778511	-0.0274849	0.0414931	0.105541	0.213623	-0.0348639	-0.0674179	0.0357896	-0.022955	-0.143077	0.00972111	-1.87e-05	-0.151097	-0.0569259	-0.0189124	-0.0316685	0.117302	0.0646045	-0.134993	-0.0590544	-0.0809096	-0.162103	-0.0341287
PTPRM_Seq	-0.171951	-0.153112	-0.0439471	0.0574851	0.0113222	0.0442381	0.00131427	0.103892	0.0527708	0.0261303	0.129067	0.0358484	-0.228122	-0.00731943	-0.148376	0.0162428	-0.114419	-0.00173201	0.038673	0.0548363	-0.166987	0.00392036	0.0082272	-0.103756	-0.0907505	-0.0871367	-0.0136177	-0.0165492	0.0622157	0.0460391	0.0495611	-0.00326828	-0.0714925	-0.129247	0.097366	0.118197	-0.0270122	0.0949914	0.0658531	-0.0263175	-0.0459982	0.0972607	0.0333557	0.174984	0.106169	-0.0207766	-0.0839692	-0.131293	-0.109418
CDH19_Seq	-0.187448	-0.148853	-0.0837889	0.0699555	-0.245093	-0.0241583	0.0153397	-0.0115242	0.165667	0.171682	0.197538	0.0403684	-0.0497803	-0.0563881	-0.144228	0.0990498	-0.127381	-0.14474	-0.255445	-0.0486576	-0.254399	-0.0311557	-0.0818527	-0.0216721	0.0600205	0.0564674	-0.001217	-0.0193946	0.232387	0.204772	-0.00223208	-0.0309618	-0.0868431	-0.14691	0.0562517	-0.032476	0.0729401	0.00147138	-0.091055	-0.028098	-0.0760229	0.0253825	0.0121332	0.0672973	0.0686293	0.00254127	0.00560374	-0.103849	-0.0795241
KEAP1_Seq	-0.0191646	0.197679	0.0444645	-0.0420031	0.288518	-0.169367	0.213148	-0.153765	0.142286	0.0133438	-0.0649246	0.0568208	-0.177602	0.155278	0.028318	0.0555628	-0.0698991	-0.0629321	0.110389	0.163938	0.100283	-0.123131	-0.0444304	0.0260228	0.15781	0.140439	0.0465142	0.14822	-0.118828	0.10311	0.13692	0.270888	-0.0321744	0.14188	-0.031873	0.217162	-0.11517	-0.0964192	-0.0459878	0.25094	0.0098882	0.197293	0.109422	0.0234164	0.0364982	0.105964	0.0234962	0.176191	0.130289
CCNE1_Seq	-0.124384	-0.152771	0.0776435	0.122067	-0.239384	0.0670889	-0.18207	0.0619022	0.0802733	0.0930545	0.297635	-0.0407654	-0.205246	-0.0211654	-0.060215	0.0358238	-0.15838	-0.147354	-0.0321716	-0.0195146	-0.234403	-0.0537431	0.0429007	-0.0277363	-0.0397705	-0.205156	-0.15494	-0.141589	0.0355553	0.0697685	0.118937	-0.0480244	-0.0953368	-0.150756	0.022258	0.00799439	0.067195	-0.0892499	-0.103963	-0.0462834	-0.0511858	0.0263441	0.048593	0.0789919	-0.0644165	-0.0167167	-0.0486835	-0.173361	-0.0772567
ERF_Seq	-0.124844	0.119692	0.101619	0.0344954	0.181963	-0.0403614	0.0807454	-0.194712	-0.0572698	0.00194403	-0.0427453	0.0421743	-0.00452642	0.181224	0.0357398	0.0495065	0.0625597	-0.0072161	0.118487	0.103199	0.192295	-0.0997972	-0.0105889	0.0570223	0.103712	0.0395875	0.099964	0.288571	-0.158392	-0.168818	0.0269921	0.0359948	0.0369503	0.220926	-0.204649	0.115646	-0.129201	0.0238028	-0.0665104	0.130069	0.0203251	0.185323	0.0114549	-0.0371465	0.0282285	-0.0656968	0.0583122	0.0825096	0.249959
ERCC2_Seq	-0.0984177	-0.0161664	0.000723223	0.115451	-0.0842681	-0.0586316	-0.0838649	-0.0309964	0.152937	0.13784	0.254789	-0.00303257	-0.217311	0.0040874	-0.162177	0.299945	-0.115506	-0.182497	-0.0222219	0.140474	-0.213704	-0.238222	0.0454553	-0.00801794	0.080276	-0.0203168	-0.121267	0.0753704	-0.0579736	0.141192	0.164925	0.11558	-0.144423	0.0885731	-0.0246432	0.0411725	-0.0839644	-0.0439469	-0.117271	-0.00729072	-0.00582443	0.053027	0.149832	0.0925842	-0.0313732	0.00245773	-0.108476	-0.0571393	0.115932
BCL2L1_Seq	-0.0561569	0.101106	0.0229262	-0.189229	0.280919	-0.0369795	0.203259	-0.105471	-0.0184381	-0.21935	-0.283355	0.0915631	0.0475484	0.1102	0.0487415	-0.235712	0.0451695	0.193631	0.128122	-0.00315972	0.252258	0.0299563	-0.0880402	0.0272747	0.0126017	0.042297	0.139323	0.181091	-0.124693	-0.126575	-0.129541	-0.00196021	0.0535766	0.00861878	-0.0808564	0.125225	-0.0429143	-0.0599176	0.0617717	0.216432	0.0625786	0.102614	-0.0691006	-0.00378821	0.139688	0.0258966	0.130914	0.098394	0.0563326
GNAS_Seq	-0.0589663	-0.0313203	0.151954	0.024612	0.142746	-0.0265089	0.0370189	0.0473711	0.0167685	0.0358054	0.000522469	-0.247968	-0.0838593	0.00620467	-0.107962	0.0604146	0.0658165	0.0666978	-0.00126815	0.0964862	-0.0142874	-0.0985225	-0.0263898	0.00448406	-0.0328957	0.0531069	0.0482997	-0.0161601	-0.0958715	-0.0333553	0.0620133	0.114234	-0.0934271	0.00132798	-0.0828727	0.131164	-0.0628776	-0.122914	0.130122	0.215233	0.146023	-0.043377	-0.0288192	0.0424097	-0.0650482	0.0660419	-0.0504188	-0.0205494	0.118567
ETS2_Seq	0.0463795	0.0187313	-0.0929739	-0.102329	-0.0906548	0.013285	0.0207876	0.118176	-0.142964	-0.033693	-0.111157	0.102244	0.133228	-0.0389138	0.048714	-0.116121	0.11537	0.0709486	-0.0658714	-0.121104	0.123309	0.112464	0.0352654	0.0606469	-0.0788232	-0.0700244	0.0932824	-0.114183	0.163838	-0.0664237	-0.0760541	-0.201892	0.0980805	-0.0366672	0.0527055	-0.218773	0.133424	0.106846	-0.00798924	-0.187633	-0.0610872	-0.102809	-0.048115	-0.0874779	-0.0260761	-0.0759264	0.0825886	-0.0245258	-0.107099
BRWD1_Seq	-0.147518	-0.0767883	0.0712986	-0.0627709	-0.0670804	0.0191133	-0.13886	0.127049	-0.0195255	-0.119049	0.109984	0.0174834	-0.00364606	-0.104169	0.0123135	-0.0595169	-0.0894737	0.0816164	0.0192118	-0.050502	0.050012	0.0716088	-0.0815849	0.0202606	0.02045	-0.0933628	0.161855	0.0221442	0.0119319	0.0315311	-0.00843829	-0.164849	0.0217414	-0.160066	0.185064	0.0364702	0.148108	0.0408969	-0.091079	-0.10458	-0.0409494	-0.146367	-0.00593941	0.0922838	0.213994	0.0914049	0.0633971	-0.105958	-0.0393033
UBE2G2_Seq	-0.00211859	-0.0856364	0.0148946	-0.0949256	0.0882758	0.00534069	-0.105754	0.111451	0.0146513	-0.118765	-0.0268728	-0.0504975	-0.00917874	-0.0740234	-0.0614615	-0.00993942	0.146807	0.212599	0.0608188	-0.0155492	-0.0114518	0.0710077	-0.0631192	-0.0841173	-0.0896705	-0.0720583	0.102267	0.00675085	-0.081482	-0.0917264	-0.0376162	-0.110268	-0.00422957	-0.136621	0.00983335	0.204386	0.13311	0.000443908	0.110553	-0.0686952	0.138695	-0.076271	-0.153696	-0.0218601	-0.00575092	0.0501147	0.00622473	-0.0846503	0.121118
SMARCB1_Seq	0.0031835	0.0208374	0.0247517	0.03156	-0.0347822	-0.0247794	-0.0674691	0.00196642	0.126122	0.107403	0.0823594	-0.176922	-0.103549	-0.0672452	-0.114071	0.196291	0.0571091	-0.0440671	-0.0121665	0.0354166	-0.242438	-0.206188	-0.00495652	-0.0986419	-0.0379472	-0.110868	0.0307879	-0.0604323	-0.0233363	-0.0432609	0.0345936	0.151932	-0.0395026	0.145299	0.0392823	0.0350362	0.0439243	0.0630313	-0.0370047	-0.039243	0.098781	-0.0211368	-0.04714	5.11e-05	-0.0191918	-0.0511946	-0.105546	-0.0229061	0.120146
NF2_Seq	0.141118	0.0690126	-0.0281846	0.102804	-0.0897288	0.170976	-0.0826632	-0.0720246	0.0250756	0.00914779	0.0568059	-0.0360293	0.052479	-0.0792932	-0.00650904	0.049211	0.161456	0.0545964	-0.0305043	0.0964853	-0.16094	-0.0745456	0.0626281	-0.0385261	0.0237046	0.069506	-0.0273352	-0.101606	0.0352147	-0.108822	0.117629	-0.0194488	0.00687308	0.11833	0.033958	-0.185642	-0.0576956	0.151475	0.0985822	-0.136328	0.00698161	-0.0949205	0.0441972	0.0414547	-0.0161929	-0.0288868	-0.0270026	-0.06864	0.0133223
SCUBE1_Seq	-0.0668096	0.0672466	0.0674491	0.0136714	0.00196018	-0.108799	-0.0321034	0.0321784	0.10806	0.19935	0.184534	-0.14583	-0.173696	-0.00858876	-0.0192452	0.223338	0.00962393	-0.0773877	0.00893563	0.164624	-0.119805	-0.146015	0.0203921	-0.00321964	0.0707816	0.00470354	0.0288413	0.0624359	-0.0732196	0.0333627	0.123168	0.20378	-0.0763116	0.0589996	0.0135168	0.157687	-0.0383305	-0.0656209	-0.133648	0.130529	0.0244523	0.0866615	-0.0247352	0.179961	0.0441667	0.0701879	-0.0125043	0.0220581	0.181184
[truncated: 52 more columns]

## Sheet: S2
	All samples (N=249)		Black patients (N=117)		White patients (N=132)
	PGA, median (IQR)	P-value	PGA, median (IQR)	P-value	PGA, median (IQR)	P-value
Total	4.1 (0.23-8.91)		4.1 (0.16-7.13)		3.8 (0.31-9.81)
Gleason Grade Group		<0.0001*		0.0001*		0.003*
GG1	0.20 (0.03-3.31)		0.10 (0.04-3.71)		0.47 (0.03-3.00)
GG2	0.33 (0.04-3.82)		0.08 (0.02-3.20)		0.62 (0.19-3.34)
GG3	4.69 (1.13-9.52)		4.50 (0.83-8.33)		5.27 (1.64-10.62)
GG4	7.65 (1.86-11.85)		5.44 (3.96-8.88)		9.00 (1.19-13.36)
GG5	4.72 (0.32-11.26)		4.68 (0.82-8.53)		7.53 (1.12-12.56)

## Sheet: S3
	All samples (N=249)		Black patients (N=117)		White patients (N=132)
	Univariable	Multivariable	Univariable	Multivariable	Univariable	Multivariable
PGA (continuous)	1.05 (1.02-1.08) P=0.0009*	1.04 (1.01-1.08) P=0.005*	1.09 (1.03-1.15) P=0.001*	1.09 (1.03-1.17) P=0.002*	1.03 (1.00-1.08) P=0.04*	1.03 (0.99-1.07) P=0.11
PGA (quartile)
0-25	1.00 (reference)	1.00 (reference)	1.00 (reference)	1.00 (reference)	1.00 (reference)	1.00 (reference)
26-50	1.78 (0.42-7.43) P=0.43	2.10 (0.49-8.85) P=0.31	0.59 (0.05-6.57) P=0.67	0.55 (0.04-6.23) P=0.63	1.39 (0.23-8.33) P=0.72	1.98 (0.32-12.25) P=0.46
51-75	2.45 (0.63-9.52) P=0.19	2.51 (0.64-9.80) P=0.18	1.70 (1.24-10.22) P=0.56	1.48 (0.24-9.07) P=0.67	3.14 (0.63-15.57) P=0.16	3.88 (0.74-20.20) P=0.10
76-100	6.51 (1.83-23.12) P=0.003*	5.29 (1.48-18.91) P=0.01*	6.76 (1.24-36.89) P=0.02*	5.30 (0.92-30.62) P=0.06	2.76 (0.53-14.25) P=0.23	2.24 (0.42-11.77) P=0.33

## Sheet: S4
genes	pval	tstat	ci1	ci2	mean.diff	BH	strand	geneName	geneClass	geneCategory	DHS_type	geneType	exonLen_bin	splicingType	TIEScore_tier	total_clstrCount	num_transcript	coding_status	directionality	cumulative_support	support_source_num	strongest_DPIClstrID	sum_spIndx	max_genomicLen	max_exonLen	TE_LINE_associated	TE_SINE_associated	TE_DNA_associated	TE_LTR_associated	chr	start	end	IDs
CATG00000056801	5.52787e-19	-9.56798	-1.33423	-0.878932	-1.10658	3.8804e-14	-	CATG00000056801.1	lncRNA_sense_intronic	__na	not_DHS	__na	bin4:1000-2000nt	type1:unspliced	tier3_robust	141	1	nonCoding	0.64502	ENCODE	1	chr21:36531311..36531312,-	0	1842	1842	yes	no	no	no	chr21	36529471	36531312	CATG00000056801
ENSG00000197681	9.42821e-18	9.1921	0.183508	0.283527	0.233517	3.30916e-13	-	TBC1D3	coding_mRNA	__na	not_DHS	protein_coding	bin5:>2000nt	type4:at_least_4_exons	tier3_robust	268	13	coding	0.65668	ENCODE:FANTOM:GENCODE	3	chr17:36358523..36358542,-	16.6377	61917	8716	no	no	no	no	chr17	36306199	36368115	TBC1D3
ENSG00000207212	1.54171e-15	8.49118	0.32029	0.513683	0.416986	3.60744e-11	-	Y_RNA	sense_overlap_RNA	__na	DHS_enhancer	misc_RNA	bin3:500-1000nt	type1:unspliced	tier2_permissive	55	1	nonCoding	0.65138	GENCODE	1	chr17:36387905..36387906,-	0	832	832	no	yes	no	no	chr17	36387075	36387906	Y_RNA
ENSG00000129277	3.66262e-15	8.33135	0.146303	0.236828	0.191565	6.42762e-11	+	CCL4	coding_mRNA	__na	DHS_enhancer	protein_coding	bin5:>2000nt	type3:tri-exonic	tier4_stringent	188381	7	nonCoding	0.99695	ENCODE:FANTOM:GENCODE:HUBDMAP	4	chr17:34431212..34431230,+	2.50007	210584	3004	no	no	no	no	chr17	34416357	34641808	CCL4
ENSG00000224298	7.86706e-15	8.2114	0.128651	0.209777	0.169214	1.10449e-10	+	AC069363.1	lncRNA_intergenic	e_lncRNA	DHS_enhancer	antisense	bin5:>2000nt	type4:at_least_4_exons	tier4_stringent	147706	17	nonCoding	0.99931	ENCODE:FANTOM:GENCODE:HUBDMAP:MITRANS	5	chr17:34391625..34391638,+	2.38433	211073	9667	no	no	no	no	chr17	34391632	34628846	AC069363.1
ENSG00000205021	1.86547e-12	7.37215	0.364405	0.629885	0.497145	2.1825e-08	-	CCL3L1	coding_mRNA	__na	not_DHS	protein_coding	bin4:1000-2000nt	type3:tri-exonic	tier4_stringent	2292	9	uncertain	1	ENCODE:FANTOM:GENCODE:HUBDMAP:MITRANS	5	chr17:34625726..34625734,-	1.35962	14524	1771	no	no	no	no	chr17	34611208	34625731	CCL3L1
CATG00000047160	2.31752e-12	-7.38861	-0.733456	-0.424709	-0.579083	2.32404e-08	+	CATG00000047160.1	lncRNA_intergenic	e_lncRNA	DHS_enhancer	__na	bin4:1000-2000nt	type1:unspliced	tier2_permissive	7	1	nonCoding	0.5443	ENCODE:FANTOM	2	chr2:237493931..237493933,+	0	1866	1866	no	no	no	no	chr2	237493932	237495797	CATG00000047160
ENSG00000174093	1.66516e-11	7.01668	0.0704393	0.125368	0.0979035	1.46111e-07	-	RP11-1407O15.2	coding_mRNA	coding_mRNA	DHS_promoter	protein_coding	bin5:>2000nt	type4:at_least_4_exons	tier4_stringent	33987	17	coding	0.9885	ENCODE:FANTOM:GENCODE:HUBDMAP:MITRANS	5	chr17:36413334..36413370,-	19.319	287164	6883	no	no	no	no	chr17	36126188	36413351	RP11-1407O15.2
CATG00000019083	1.89368e-10	6.64405	0.441619	0.813746	0.627683	1.47701e-06	+	CATG00000019083.1	lncRNA_intergenic	__na	not_DHS	__na	bin5:>2000nt	type1:unspliced	tier2_permissive	15	1	nonCoding	0.43902	ENCODE:FANTOM	2	chr14:56299606..56299607,+	0	2251	2251	no	yes	no	no	chr14	56299607	56301857	CATG00000019083
CATG00000090936	4.47176e-10	-6.45967	-1.32705	-0.707212	-1.01713	3.13904e-06	-	CATG00000090936.1	lncRNA_intergenic	__na	not_DHS	__na	bin5:>2000nt	type1:unspliced	tier2_permissive	67	1	nonCoding	0.52632	ENCODE	1	chr6:169856525..169856526,-	0	2592	2592	no	no	no	no	chr6	169853935	169856526	CATG00000090936
CATG00000059334	8.29676e-10	-6.39574	-0.610784	-0.323134	-0.466959	5.29461e-06	+	CATG00000059334.1	sense_overlap_RNA	__na	not_DHS	__na	bin5:>2000nt	type1:unspliced	tier2_permissive	69	2	nonCoding	0.2013	FANTOM	1	chr3:18598367..18598373,+	0	2842	2842	no	no	no	no	chr3	18598368	18604258	CATG00000059334
ENSG00000188801	9.92874e-10	-6.33683	-0.722588	-0.380006	-0.551297	5.80806e-06	-	ZNF322P1	pseudogene	__na	not_DHS	pseudogene	bin5:>2000nt	type1:unspliced	tier3_robust	383	2	coding	0.94733	GENCODE	1	chr9:99962142..99962164,-	0	2607	2607	no	no	no	no	chr9	99959537	99962143	ZNF322P1
ENSG00000200259	5.98783e-09	-6.01857	-0.771981	-0.391357	-0.581669	3.23329e-05	+	SNORD35A	small_RNA	__na	DHS_enhancer	snoRNA	bin1:<200nt	type1:unspliced	tier4_stringent	2327	1	nonCoding	0.90732	GENCODE	1	chr19:49994430..49994434,+	0	85	85	no	no	no	no	chr19	49994433	49994517	SNORD35A
CATG00000045512	7.20125e-09	5.97127	0.463075	0.918566	0.690821	3.61076e-05	+	CATG00000045512.1	lncRNA_intergenic	e_lncRNA	DHS_enhancer	__na	bin3:500-1000nt	type1:unspliced	tier3_robust	184	1	nonCoding	-0.07879	ENCODE:FANTOM	2	chr2:173118176..173118204,+	0	769	769	no	no	no	no	chr2	173118185	173118953	CATG00000045512
CATG00000028365	1.13527e-08	-5.88305	-0.240492	-0.119908	-0.1802	4.88118e-05	+	CATG00000028365.1	lncRNA_intergenic	__na	not_DHS	__na	bin4:1000-2000nt	type4:at_least_4_exons	tier2_permissive	31	3	nonCoding	1	ENCODE:FANTOM:HUBDMAP	3	chr16:90237542..90237550,+	2.7062	44582	1917	no	no	no	no	chr16	90237550	90282131	CATG00000028365
ENSG00000206149	1.18101e-08	-5.87277	-0.317028	-0.157868	-0.237448	4.88118e-05	+	HERC2P9	pseudogene	__na	not_DHS	pseudogene	bin5:>2000nt	type4:at_least_4_exons	tier4_stringent	9841	31	coding	0.99983	ENCODE:FANTOM:GENCODE:HUBDMAP:MITRANS	5	chr15:28834609..28834646,+	37.227	95791	7027	no	no	no	no	chr15	28834631	28930814	HERC2P9
ENSG00000265185	1.19934e-08	5.8855	0.280504	0.562544	0.421524	4.88118e-05	+	SNORD3B-1	lncRNA_intergenic	__na	not_DHS	lincRNA	bin3:500-1000nt	type1:unspliced	tier4_stringent	396	2	nonCoding	1	FANTOM:GENCODE:HUBDMAP:MITRANS	4	chr17:18965201..18965221,+	0	604	604	no	no	no	no	chr17	18965204	18965807	SNORD3B-1
ENSG00000267283	1.25164e-08	-5.86247	-0.515098	-0.256157	-0.385628	4.88118e-05	+	AC005306.3	lncRNA_divergent	__na	not_DHS	antisense	bin3:500-1000nt	type2:di-exonic	tier3_robust	270	2	nonCoding	-0.60568	GENCODE	1	chr19:1990152..1990169,+	0	671	529	no	no	no	no	chr19	1989532	1990369	AC005306.3
CATG00000078317	3.3983e-08	-5.67673	-0.67041	-0.32519	-0.4978	0.000125553	+	CATG00000078317.1	lncRNA_intergenic	__na	not_DHS	__na	bin5:>2000nt	type1:unspliced	tier2_permissive	16	1	nonCoding	0.56757	ENCODE	1	chr5:159036046..159036048,+	0	2842	2842	yes	no	no	no	chr5	159036048	159038889	CATG00000078317
CATG00000117091	3.64495e-08	5.66061	0.505167	1.04373	0.774448	0.000127932	-	CATG00000117091.1	lncRNA_intergenic	e_lncRNA	DHS_enhancer	__na	bin4:1000-2000nt	type1:unspliced	tier2_permissive	409	2	nonCoding	0.78856	FANTOM	1	chr10:3803467..3803473,-	0	1577	1577	no	no	no	no	chr10	3801357	3803471	CATG00000117091
CATG00000004363	8.10022e-08	5.50678	0.218158	0.460849	0.339503	0.000270767	+	CATG00000004363.1	lncRNA_antisense	__na	not_DHS	__na	bin5:>2000nt	type1:unspliced	tier2_permissive	99	2	nonCoding	0.69325	FANTOM:HUBDMAP	2	chr11:130095683..130095687,+	0	8428	8428	no	yes	no	no	chr11	130095686	130104113	CATG00000004363
ENSG00000255674	8.81127e-08	-5.49462	-0.558787	-0.264013	-0.4114	0.000281147	-	AC013718.1	pseudogene	__na	not_DHS	pseudogene	bin4:1000-2000nt	type3:tri-exonic	tier3_robust	92	2	nonCoding	0.56385	FANTOM:GENCODE	2	chr2:135214123..135214138,-	0	1351	1351	no	no	no	no	chr2	135212774	135214124	AC013718.1
CATG00000058820	1.12878e-07	-5.46377	-0.617963	-0.290492	-0.454228	0.00034451	-	CATG00000058820.1	lncRNA_intergenic	e_lncRNA	DHS_enhancer	__na	bin3:500-1000nt	type1:unspliced	tier3_robust	78	2	nonCoding	0.42373	FANTOM	1	chr22:46391168..46391172,-	0	902	902	no	no	no	no	chr22	46390672	46392098	CATG00000058820
ENSG00000188985	1.28564e-07	-5.42173	-0.549851	-0.256922	-0.403386	0.000376032	-	DHFRP1	pseudogene	__na	not_DHS	pseudogene	bin5:>2000nt	type2:di-exonic	tier4_stringent	2552	6	coding	0.99486	ENCODE:FANTOM:GENCODE	3	chr18:23751305..23751327,-	0.0226968	3510	3410	no	no	no	no	chr18	23747813	23751322	DHFRP1
CATG00000022239	1.49196e-07	5.38975	0.0711529	0.153026	0.11209	0.000418923	-	CATG00000022239.1	lncRNA_intergenic	p_lncRNA_intergenic	DHS_promoter	__na	bin4:1000-2000nt	type2:di-exonic	tier4_stringent	311	4	nonCoding	-0.42075	FANTOM:MITRANS	2	chr14:106938365..106938391,-	1.90772	81612	1239	no	no	no	no	chr14	106856765	106938376	CATG00000022239
ENSG00000237266	1.80327e-07	-5.34923	-0.630397	-0.291272	-0.460834	0.000486861	-	AC010729.3	lncRNA_intergenic	__na	not_DHS	lincRNA	bin4:1000-2000nt	type4:at_least_4_exons	tier2_permissive	3	2	nonCoding	-0.32	GENCODE:HUBDMAP	2	chr2:5952788..5952789,-	0	2098	1307	no	no	no	no	chr2	5950692	5952789	AC010729.3
CATG00000039820	2.14729e-07	-5.31438	-0.210175	-0.0965693	-0.153372	0.00055827	+	CATG00000039820.1	uncertain_coding	__na	DHS_enhancer	__na	bin5:>2000nt	type3:tri-exonic	tier4_stringent	2026	9	uncertain	0.45611	ENCODE:FANTOM:MITRANS	3	chr19:54884378..54884385,+	0	6636	6636	yes	yes	no	no	chr19	54880203	54893750	CATG00000039820
ENSG00000170667	2.36125e-07	5.29647	0.0987977	0.215658	0.157228	0.000572604	-	RASA4B	coding_mRNA	__na	DHS_dyadic	protein_coding	bin5:>2000nt	type4:at_least_4_exons	tier4_stringent	300	6	coding	1	FANTOM:GENCODE:MITRANS	3	chr7:102158241..102158257,-	17.4894	36144	4307	no	no	no	no	chr7	102122113	102158903	RASA4B
ENSG00000176082	2.36556e-07	-5.29615	-0.496083	-0.227255	-0.361669	0.000572604	-	AL357153.1	pseudogene	__na	DHS_enhancer	pseudogene	bin5:>2000nt	type2:di-exonic	tier2_permissive	5	1	coding	0.68696	GENCODE	1	chr14:70938044..70938045,-	0	2169	2167	no	no	no	no	chr14	70935877	70938045	AL357153.1
CATG00000103381	2.62985e-07	5.28075	0.567875	1.24297	0.905421	0.000615358	+	CATG00000103381.1	lncRNA_intergenic	e_lncRNA	DHS_enhancer	__na	bin4:1000-2000nt	type1:unspliced	tier2_permissive	35	2	nonCoding	0.55963	FANTOM	1	chr10:3969163..3969174,+	0	1193	1193	no	no	no	no	chr10	3969166	3970358	CATG00000103381
CATG00000015632	2.72833e-07	-5.28153	-0.231311	-0.105668	-0.16849	0.000617808	+	CATG00000015632.1	sense_overlap_RNA	__na	not_DHS	__na	bin4:1000-2000nt	type1:unspliced	tier2_permissive	11	2	nonCoding	0.54545	ENCODE	1	chr1:121429004..121429005,+	0	1331	1331	no	no	no	no	chr1	121429005	121430335	CATG00000015632
CATG00000047138	3.47838e-07	-5.22323	-0.870666	-0.39401	-0.632338	0.000763038	+	CATG00000047138.1	lncRNA_sense_intronic	__na	not_DHS	__na	bin4:1000-2000nt	type2:di-exonic	tier2_permissive	118	1	nonCoding	0.82203	ENCODE	1	chr2:236435033..236435054,+	0	1861	1836	no	no	no	no	chr2	236435034	236436894	CATG00000047138
CATG00000054515	3.66202e-07	-5.20684	-0.388152	-0.175199	-0.281676	0.000778978	-	CATG00000054515.1	lncRNA_intergenic	__na	DHS_dyadic	__na	bin2:200-500nt	type2:di-exonic	tier3_robust	56	1	nonCoding	0.52066	FANTOM	1	chr20:24722235..24722272,-	0.888889	8906	398	no	no	no	no	chr20	24713339	24722244	CATG00000054515
CATG00000016573	5.10924e-07	5.1673	0.291393	0.650538	0.470966	0.00105486	-	CATG00000016573.1	lncRNA_intergenic	__na	DHS_dyadic	__na	bin3:500-1000nt	type2:di-exonic	tier3_robust	36	1	nonCoding	-0.37124	MITRANS	1	chr13:27050490..27050491,-	0	940	611	no	no	no	no	chr13	27049552	27050491	CATG00000016573
CATG00000056855	5.32774e-07	5.13026	0.169801	0.381192	0.275497	0.00106855	-	CATG00000056855.1	lncRNA_divergent	e_lncRNA	DHS_enhancer	__na	bin5:>2000nt	type2:di-exonic	tier2_permissive	51	1	nonCoding	0.1152	MITRANS	1	chr21:39593436..39593441,-	0	7094	2324	no	no	no	no	chr21	39586346	39593439	CATG00000056855
CATG00000064852	6.77269e-07	5.08183	0.204824	0.463797	0.33431	0.00132062	-	CATG00000064852.1	sense_overlap_RNA	__na	not_DHS	__na	bin5:>2000nt	type1:unspliced	tier3_robust	19	1	nonCoding	0.40741	ENCODE	1	chr3:61017004..61017005,-	0	4149	4149	no	no	no	no	chr3	61012857	61017005	CATG00000064852
ENSG00000183242	7.43019e-07	-5.063	-0.136176	-0.0599342	-0.0980552	0.00140967	+	WT1-AS	lncRNA_divergent	__na	DHS_dyadic	antisense	bin5:>2000nt	type4:at_least_4_exons	tier4_stringent	3383	23	nonCoding	-0.55731	ENCODE:FANTOM:GENCODE:HUBDMAP:MITRANS	5	chr11:32457258..32457296,+	2.90961	33749	12081	no	no	no	no	chr11	32454363	32522222	WT1-AS
ENSG00000171916	8.24543e-07	5.05634	0.140709	0.320256	0.230483	0.00152317	+	LGALS9C	coding_mRNA	__na	not_DHS	protein_coding	bin5:>2000nt	type4:at_least_4_exons	tier4_stringent	649	21	coding	0.99749	ENCODE:FANTOM:GENCODE:HUBDMAP:MITRANS	5	chr17:18380097..18380119,+	8.90099	18159	3322	no	no	no	no	chr17	18380103	18398261	LGALS9C
CATG00000106834	8.56712e-07	5.0401	0.32788	0.748258	0.538069	0.00154202	+	CATG00000106834.1	sense_overlap_RNA	__na	not_DHS	__na	bin5:>2000nt	type2:di-exonic	tier2_permissive	7	1	nonCoding	0.82609	ENCODE	1	chr9:118281222..118281223,+	0	8705	7981	no	no	no	no	chr9	118281223	118289927	CATG00000106834
CATG00000085360	9.83701e-07	-5.00537	-0.586755	-0.255521	-0.421138	0.0015937	+	CATG00000085360.1	lncRNA_divergent	__na	not_DHS	__na	bin2:200-500nt	type1:unspliced	tier3_robust	223	1	nonCoding	-0.67137	FANTOM	1	chr6:112528255..112528291,+	0	291	291	no	no	no	no	chr6	112528271	112528561	CATG00000085360
CATG00000087865	9.23654e-07	5.02004	0.080733	0.184895	0.132814	0.0015937	-	CATG00000087865.1	lncRNA_intergenic	p_lncRNA_intergenic	DHS_promoter	__na	bin5:>2000nt	type2:di-exonic	tier3_robust	65	3	nonCoding	0.72	ENCODE:FANTOM	2	chr6:26758144..26758163,-	0.745763	24472	2504	no	no	no	no	chr6	26733691	26758162	CATG00000087865
ENSG00000244754	9.47359e-07	5.01173	0.0536526	0.123051	0.0883517	0.0015937	-	N4BP2L2	coding_mRNA	coding_mRNA	DHS_promoter	protein_coding	bin5:>2000nt	type4:at_least_4_exons	tier4_stringent	316788	35	coding	0.99444	ENCODE:FANTOM:GENCODE:HUBDMAP:MITRANS	5	chr13:33112899..33112948,-	12.5976	106006	27945	no	no	no	no	chr13	33006554	33112929	N4BP2L2
ENSG00000259772	9.79395e-07	-5.01163	-0.138968	-0.0605768	-0.0997724	0.0015937	-	RP11-16E12.2	lncRNA_intergenic	e_lncRNA	DHS_enhancer	lincRNA	bin5:>2000nt	type4:at_least_4_exons	tier4_stringent	3248	14	nonCoding	0.93368	ENCODE:FANTOM:GENCODE:HUBDMAP:MITRANS	5	chr15:31521567..31521649,-	0.996341	15143	9365	no	no	no	no	chr15	31506443	31523063	RP11-16E12.2
ENSG00000261575	9.98943e-07	-5.00766	-0.223185	-0.097215	-0.1602	0.0015937	+	RP11-259G18.1	pseudogene	__na	DHS_promoter	pseudogene	bin5:>2000nt	type3:tri-exonic	tier4_stringent	2079	8	uncertain	0.38294	ENCODE:FANTOM:GENCODE:HUBDMAP	4	chr17:44344395..44344423,+	0	26061	25113	no	no	no	no	chr17	44341941	44370467	RP11-259G18.1
CATG00000056623	1.22828e-06	-4.95685	-0.343239	-0.148126	-0.245683	0.00188225	-	CATG00000056623.1	lncRNA_intergenic	__na	not_DHS	__na	bin5:>2000nt	type1:unspliced	tier3_robust	9	1	nonCoding	0.53947	FANTOM	1	chr21:29477374..29477385,-	0	3422	3422	yes	no	no	no	chr21	29473964	29477385	CATG00000056623
CATG00000082757	1.24353e-06	4.95777	0.188241	0.436173	0.312207	0.00188225	+	CATG00000082757.1	sense_overlap_RNA	__na	not_DHS	__na	bin4:1000-2000nt	type1:unspliced	tier2_permissive	19	1	nonCoding	0.52809	ENCODE:FANTOM	2	chr6:11946454..11946455,+	0	1609	1609	yes	no	no	no	chr6	11946455	11948063	CATG00000082757
ENSG00000255081	1.26851e-06	4.95012	0.145401	0.337357	0.241379	0.00188225	+	RP11-263C24.1	sense_overlap_RNA	__na	not_DHS	sense_intronic	bin3:500-1000nt	type2:di-exonic	tier2_permissive	7	2	nonCoding	0.63731	ENCODE:GENCODE	2	chr11:75624754..75624755,+	0.0359551	1503	961	no	yes	no	no	chr11	75624755	75626257	RP11-263C24.1
CATG00000014894	1.28706e-06	-4.94909	-1.07761	-0.464323	-0.770966	0.00188225	+	CATG00000014894.1	lncRNA_intergenic	__na	not_DHS	__na	bin2:200-500nt	type3:tri-exonic	tier2_permissive	4	1	nonCoding	0	HUBDMAP	1	chr13:54130095..54130096,+	0	8338	233	no	no	no	no	chr13	54130096	54138433	CATG00000014894
ENSG00000238256	1.34794e-06	4.93783	0.0864864	0.201141	0.143814	0.00193105	-	MTND5P20	pseudogene	__na	not_DHS	pseudogene	bin4:1000-2000nt	type2:di-exonic	tier2_permissive	43	2	nonCoding	-0.08718	FANTOM:GENCODE	2	chr1:114119459..114119460,-	0	98136	1086	no	no	no	no	chr1	114021325	114119460	MTND5P20
CATG00000035257	1.39009e-06	-4.93011	-0.599593	-0.257441	-0.428517	0.0019516	+	CATG00000035257.1	short_ncRNA	__na	DHS_dyadic	__na	bin1:<200nt	type1:unspliced	tier2_permissive	3	1	nonCoding	0.40351	FANTOM	1	chr18:19476925..19476926,+	0	117	117	no	no	no	no	chr18	19476926	19477042	CATG00000035257
CATG00000060533	1.54809e-06	-4.908	-0.290537	-0.124208	-0.207372	0.00211624	-	CATG00000060533.1	coding_mRNA	__na	not_DHS	__na	bin4:1000-2000nt	type2:di-exonic	tier2_permissive	6	1	coding	-0.05714	MITRANS	1	chr1:62605230..62605235,-	0.181818	2524	1115	no	no	no	no	chr1	62602710	62605233	CATG00000060533
ENSG00000211957	1.56765e-06	-4.90459	-0.153138	-0.0654271	-0.109283	0.00211624	-	IGHV3-35	coding_mRNA	__na	DHS_dyadic	IG_V_gene	bin4:1000-2000nt	type4:at_least_4_exons	tier3_robust	268	4	nonCoding	0.89356	FANTOM:GENCODE:HUBDMAP	3	chr14:106854930..106854976,-	0.667959	100193	1235	no	no	no	no	chr14	106745656	106854963	IGHV3-35
CATG00000078096	1.64457e-06	-4.89471	-0.656289	-0.279849	-0.468069	0.00213785	+	CATG00000078096.1	lncRNA_intergenic	__na	not_DHS	__na	bin5:>2000nt	type2:di-exonic	tier4_stringent	847	2	nonCoding	0.99365	ENCODE:FANTOM	2	chr5:150689584..150689589,+	0	3367	3367	no	no	no	yes	chr5	150689586	150692952	CATG00000078096
CATG00000081666	1.64457e-06	-4.89471	-0.656289	-0.279849	-0.468069	0.00213785	-	CATG00000081666.1	lncRNA_intergenic	e_lncRNA	DHS_enhancer	__na	bin5:>2000nt	type1:unspliced	tier2_permissive	5	1	nonCoding	-0.10204	HUBDMAP	1	chr5:150692505..150692506,-	0	3054	3054	yes	no	no	no	chr5	150689453	150692506	CATG00000081666
CATG00000018507	1.8851e-06	-4.87649	-0.356789	-0.151528	-0.254159	0.00240597	+	CATG00000018507.1	lncRNA_antisense	__na	not_DHS	__na	bin5:>2000nt	type2:di-exonic	tier2_permissive	4	1	nonCoding	-0.83072	MITRANS	1	chr14:34903273..34903274,+	0	6585	5930	no	no	no	no	chr14	34903274	34909858	CATG00000018507
CATG00000016205	2.21684e-06	4.83052	0.212808	0.505482	0.359145	0.00277884	+	CATG00000016205.1	sense_overlap_RNA	__na	not_DHS	__na	bin4:1000-2000nt	type1:unspliced	tier2_permissive	14	2	nonCoding	0.33803	ENCODE	1	chr13:109818350..109818351,+	0	1544	1544	yes	no	no	no	chr13	109818351	109819894	CATG00000016205
CATG00000032951	2.4774e-06	4.80647	0.100023	0.238749	0.169386	0.00294975	-	CATG00000032951.1	lncRNA_divergent	e_lncRNA	DHS_enhancer	__na	bin4:1000-2000nt	type1:unspliced	tier2_permissive	49	1	nonCoding	-0.3865	FANTOM	1	chr17:7479148..7479150,-	0	1437	1437	no	no	no	no	chr17	7477713	7479149	CATG00000032951
CATG00000116120	2.55662e-06	4.80056	0.106111	0.253599	0.179855	0.00294975	+	CATG00000116120.1	lncRNA_sense_intronic	__na	DHS_promoter	__na	bin5:>2000nt	type3:tri-exonic	tier3_robust	135	3	nonCoding	0.34343	HUBDMAP:MITRANS	2	chr10:98955641..98955686,+	0	7826	3483	no	yes	no	no	chr10	98955647	98963472	CATG00000116120
ENSG00000187105	2.56328e-06	4.7991	0.0427435	0.102181	0.0724621	0.00294975	-	HEATR4	coding_mRNA	coding_mRNA	DHS_promoter	protein_coding	bin5:>2000nt	type4:at_least_4_exons	tier4_stringent	7069	19	uncertain	0.83338	ENCODE:FANTOM:GENCODE:HUBDMAP:MITRANS	5	chr14:74036505..74036522,-	8.02599	83348	9164	no	no	no	no	chr14	73944093	74036512	HEATR4
ENSG00000189014	2.48016e-06	4.80903	0.202124	0.482263	0.342193	0.00294975	+	FAM35DP	pseudogene	__na	DHS_promoter	pseudogene	bin5:>2000nt	type4:at_least_4_exons	tier4_stringent	3481	3	coding	0.99887	ENCODE:FANTOM:GENCODE:MITRANS	4	chr10:47396053..47396074,+	3.22327	24883	4379	no	no	no	no	chr10	47396066	47420948	FAM35DP
ENSG00000226964	2.48016e-06	4.80903	0.202124	0.482263	0.342193	0.00294975	+	RHEBP2	pseudogene	__na	DHS_promoter	pseudogene	bin3:500-1000nt	type1:unspliced	tier4_stringent	3481	1	nonCoding	0.99887	GENCODE:HUBDMAP	2	chr10:47396053..47396074,+	0	757	757	no	no	no	no	chr10	47396066	47396822	RHEBP2
CATG00000117046	2.68951e-06	4.78905	0.138811	0.332527	0.235669	0.00304509	-	CATG00000117046.1	coding_mRNA	__na	DHS_enhancer	__na	bin5:>2000nt	type4:at_least_4_exons	tier2_permissive	6	4	coding	-0.01538	FANTOM:MITRANS	2	chr10:2572568..2572569,-	1.95652	18312	10499	no	yes	no	no	chr10	2554258	2572569	CATG00000117046
CATG00000038074	2.79282e-06	4.78092	0.0741673	0.177971	0.126069	0.00311187	-	CATG00000038074.1	sense_overlap_RNA	__na	DHS_enhancer	__na	bin5:>2000nt	type3:tri-exonic	tier2_permissive	7	3	nonCoding	0.24752	MITRANS	1	chr18:74877619..74877620,-	0.6	11869	7890	no	no	no	no	chr18	74869086	74880954	CATG00000038074
ENSG00000259448	3.07363e-06	-4.76825	-0.141206	-0.05867	-0.0999379	0.00337124	+	RP11-16E12.1	lncRNA_intergenic	__na	DHS_dyadic	lincRNA	bin5:>2000nt	type3:tri-exonic	tier4_stringent	10450	14	uncertain	0.9743	ENCODE:FANTOM:GENCODE:HUBDMAP:MITRANS	5	chr15:31507840..31507926,+	1.06024	12925	10118	no	no	no	no	chr15	31506962	31520790	RP11-16E12.1
ENSG00000155287	3.15681e-06	4.75982	0.0501578	0.120918	0.0855379	0.00340921	-	SLC25A28	coding_mRNA	coding_mRNA	DHS_promoter	protein_coding	bin5:>2000nt	type4:at_least_4_exons	tier4_stringent	69202	22	coding	0.97766	ENCODE:FANTOM:GENCODE:HUBDMAP:MITRANS	5	chr10:101380158..101380235,-	2.52769	48737	10562	no	no	no	no	chr10	101369512	101419006	SLC25A28
CATG00000042818	3.28315e-06	-4.74627	-0.65622	-0.27149	-0.463855	0.00343981	+	CATG00000042818.1	lncRNA_intergenic	__na	not_DHS	__na	bin3:500-1000nt	type2:di-exonic	tier3_robust	231	3	nonCoding	0.77994	ENCODE:FANTOM:HUBDMAP	3	chr2:54643949..54643962,+	0	1020	842	no	yes	no	no	chr2	54643378	54644976	CATG00000042818
ENSG00000107779	3.27814e-06	4.75449	0.0398629	0.0962198	0.0680414	0.00343981	+	BMPR1A	coding_mRNA	coding_mRNA	DHS_promoter	protein_coding	bin5:>2000nt	type4:at_least_4_exons	tier4_stringent	41249	43	coding	0.77197	ENCODE:FANTOM:GENCODE:HUBDMAP	4	chr10:88516341..88516391,+	14.0589	200603	20863	no	no	no	no	chr10	88509873	88716122	BMPR1A
ENSG00000171862	3.61722e-06	4.7475	0.0622177	0.1505	0.106359	0.00373409	+	PTEN	coding_mRNA	coding_mRNA	DHS_promoter	protein_coding	bin5:>2000nt	type4:at_least_4_exons	tier4_stringent	639033	62	coding	0.98586	ENCODE:FANTOM:GENCODE:HUBDMAP:MITRANS	5	chr10:89623352..89623426,+	11.5562	125289	25599	no	no	no	no	chr10	89621570	89746858	PTEN
CATG00000073108	4.00191e-06	4.70575	0.125447	0.305891	0.215669	0.00407134	-	CATG00000073108.1	lncRNA_sense_intronic	e_lncRNA	DHS_enhancer	__na	bin4:1000-2000nt	type1:unspliced	tier2_permissive	269	2	nonCoding	0.82969	ENCODE	1	chr4:90218724..90218734,-	0	1391	1391	no	no	no	no	chr4	90218043	90220044	CATG00000073108
ENSG00000134532	4.09378e-06	4.69698	0.0491529	0.120061	0.0846069	0.0041053	-	SOX5	coding_mRNA	coding_mRNA	DHS_promoter	protein_coding	bin5:>2000nt	type4:at_least_4_exons	tier4_stringent	21495	75	uncertain	0.89299	ENCODE:FANTOM:GENCODE:HUBDMAP:MITRANS	5	chr12:24102576..24102623,-	18.1425	722103	49606	no	no	no	no	chr12	23679946	24532087	SOX5
CATG00000033503	4.1682e-06	4.69741	0.129018	0.315175	0.222097	0.00412106	-	CATG00000033503.1	lncRNA_intergenic	e_lncRNA	DHS_enhancer	__na	bin4:1000-2000nt	type1:unspliced	tier3_robust	660	1	nonCoding	0.88908	ENCODE:FANTOM	2	chr17:34409961..34409979,-	0	1701	1701	no	no	no	no	chr17	34408267	34409967	CATG00000033503
ENSG00000259277	4.3248e-06	-4.68697	-0.426111	-0.174054	-0.300083	0.0042165	-	RP13-126C7.1	lncRNA_antisense	e_lncRNA	DHS_enhancer	antisense	bin3:500-1000nt	type2:di-exonic	tier2_permissive	17	1	nonCoding	0.18797	GENCODE	1	chr15:29269690..29269696,-	0	7298	780	no	no	no	no	chr15	29262399	29269696	RP13-126C7.1
ENSG00000107864	4.48481e-06	4.68043	0.0434514	0.106535	0.0749931	0.00425433	-	CPEB3	coding_mRNA	coding_mRNA	DHS_promoter	protein_coding	bin5:>2000nt	type4:at_least_4_exons	tier4_stringent	51795	35	coding	-0.7722	ENCODE:FANTOM:GENCODE:HUBDMAP:MITRANS	5	chr10:94050820..94050868,-	11.208	247900	11298	no	no	no	no	chr10	93802936	94050835	CPEB3
ENSG00000229526	4.42506e-06	4.68053	0.12501	0.306452	0.215731	0.00425433	+	KRT16P4	pseudogene	__na	not_DHS	pseudogene	bin3:500-1000nt	type2:di-exonic	tier4_stringent	19707	2	coding	0.99982	GENCODE:HUBDMAP	2	chr17:18353495..18353501,+	0.921053	25738	816	no	no	no	no	chr17	18353497	18379234	KRT16P4
ENSG00000178404	4.88078e-06	-4.65843	-0.103873	-0.0421682	-0.0730207	0.00450811	-	DDC8	coding_mRNA	__na	DHS_enhancer	protein_coding	bin5:>2000nt	type4:at_least_4_exons	tier4_stringent	460	5	uncertain	0.76244	GENCODE:HUBDMAP	2	chr17:76899275..76899302,-	1.01894	39168	2090	no	no	no	no	chr17	76860116	76899283	DDC8
ENSG00000231389	4.84369e-06	-4.66137	-0.100432	-0.0407954	-0.0706138	0.00450811	-	HLA-DPA1	coding_mRNA	coding_mRNA	DHS_promoter	protein_coding	bin5:>2000nt	type4:at_least_4_exons	tier4_stringent	1433258	21	coding	0.99757	ENCODE:FANTOM:GENCODE:HUBDMAP:MITRANS	5	chr6:33041386..33041439,-	5.20202	16526	5047	no	no	no	no	chr6	33028607	33048515	HLA-DPA1
CATG00000110175	5.49913e-06	-4.63167	-0.416125	-0.16793	-0.292028	0.00501328	-	CATG00000110175.1	short_ncRNA	__na	not_DHS	__na	bin1:<200nt	type1:unspliced	tier2_permissive	40	1	nonCoding	0.63128	ENCODE	1	chr9:140276856..140276861,-	0	91	91	no	no	no	no	chr9	140276771	140276861	CATG00000110175
ENSG00000188536	5.95489e-06	-4.6156	-0.22425	-0.0901635	-0.157207	0.00535917	+	HBA2	coding_mRNA	__na	DHS_dyadic	protein_coding	bin5:>2000nt	type3:tri-exonic	tier4_stringent	9435	8	coding	0.48976	ENCODE:FANTOM:GENCODE:MITRANS	4	chr16:223632..223667,+	2.00671	2327	2327	no	no	no	no	chr16	221933	226348	HBA2
CATG00000083706	6.5661e-06	-4.59236	-0.197698	-0.0790745	-0.138386	0.00578974	+	CATG00000083706.1	lncRNA_intergenic	__na	not_DHS	__na	bin4:1000-2000nt	type1:unspliced	tier3_robust	121	2	nonCoding	0.94937	ENCODE:HUBDMAP	2	chr6:35304226..35304230,+	0	1652	1652	yes	yes	no	no	chr6	35304229	35306894	CATG00000083706
ENSG00000101144	6.59827e-06	-4.5921	-0.0959256	-0.038364	-0.0671448	0.00578974	-	BMP7	coding_mRNA	coding_mRNA	DHS_promoter	protein_coding	bin5:>2000nt	type4:at_least_4_exons	tier4_stringent	84336	20	coding	0.97112	ENCODE:FANTOM:GENCODE:HUBDMAP:MITRANS	5	chr20:55841662..55841736,-	6.96807	118880	4459	no	no	no	no	chr20	55743549	55865345	BMP7
CATG00000051217	6.71984e-06	4.59385	0.186017	0.465072	0.325545	0.00582361	-	CATG00000051217.1	lncRNA_sense_intronic	__na	not_DHS	__na	bin4:1000-2000nt	type1:unspliced	tier2_permissive	365	2	nonCoding	0.88379	ENCODE	1	chr2:200667911..200667915,-	0	1078	1078	no	yes	no	no	chr2	200666836	200669895	CATG00000051217
CATG00000106832	7.11648e-06	4.57517	0.11891	0.298483	0.208697	0.00601874	+	CATG00000106832.1	lncRNA_intergenic	e_lncRNA	DHS_enhancer	__na	bin4:1000-2000nt	type2:di-exonic	tier4_stringent	871	2	nonCoding	0.96926	ENCODE:MITRANS	2	chr9:118246509..118246532,+	0	106870	1462	yes	no	no	no	chr9	118246531	118353400	CATG00000106832
ENSG00000016082	7.05589e-06	-4.57607	-0.106174	-0.0423088	-0.0742414	0.00601874	+	ISL1	coding_mRNA	coding_mRNA	DHS_promoter	protein_coding	bin5:>2000nt	type4:at_least_4_exons	tier4_stringent	5803	9	coding	0.01936	ENCODE:FANTOM:GENCODE:HUBDMAP:MITRANS	5	chr5:50679228..50679288,+	4.97126	71695	5431	no	no	no	no	chr5	50677845	50750976	ISL1
CATG00000054988	7.2378e-06	-4.57219	-0.502281	-0.199954	-0.351117	0.00604847	-	CATG00000054988.1	lncRNA_intergenic	e_lncRNA	DHS_enhancer	__na	bin5:>2000nt	type2:di-exonic	tier2_permissive	14	1	nonCoding	0.17172	MITRANS	1	chr20:46429440..46429441,-	0	6884	6570	no	no	no	no	chr20	46422558	46429441	CATG00000054988
CATG00000001357	8.27108e-06	4.54026	0.136352	0.345041	0.240697	0.00683065	+	CATG00000001357.1	coding_mRNA	__na	DHS_enhancer	__na	bin4:1000-2000nt	type2:di-exonic	tier2_permissive	15	1	coding	0.67742	MITRANS	1	chr11:2208314..2208332,+	0	1359	1143	no	no	no	no	chr11	2208315	2209673	CATG00000001357
CATG00000065007	8.70758e-06	4.53102	0.134781	0.341854	0.238317	0.00686793	-	CATG00000065007.1	sense_overlap_RNA	__na	not_DHS	__na	bin2:200-500nt	type2:di-exonic	tier2_permissive	4	1	nonCoding	0.40157	FANTOM	1	chr3:69374861..69374862,-	0	2856	291	no	no	no	no	chr3	69372007	69374862	CATG00000065007
ENSG00000171735	8.59165e-06	-4.53424	-0.0671772	-0.0265055	-0.0468414	0.00686793	+	CAMTA1	coding_mRNA	coding_mRNA	DHS_promoter	protein_coding	bin5:>2000nt	type4:at_least_4_exons	tier4_stringent	259254	83	uncertain	0.9994	ENCODE:FANTOM:GENCODE:HUBDMAP:MITRANS	5	chr1:6845497..6845561,+	28.4996	985473	20088	no	no	no	no	chr1	6844296	7830301	CAMTA1
ENSG00000183016	8.43092e-06	-4.53616	-0.166007	-0.065538	-0.115772	0.00686793	-	IQCA1P1	pseudogene	__na	not_DHS	pseudogene	bin5:>2000nt	type4:at_least_4_exons	tier3_robust	57	6	coding	0.52703	GENCODE:HUBDMAP:MITRANS	3	chr7:150902583..150902591,-	4.77261	16837	5598	no	no	no	no	chr7	150885762	150902598	IQCA1P1
ENSG00000188243	8.67543e-06	4.52954	0.0473506	0.120125	0.0837379	0.00686793	-	COMMD6	coding_mRNA	coding_mRNA	DHS_promoter	protein_coding	bin4:1000-2000nt	type4:at_least_4_exons	tier4_stringent	782692	13	uncertain	0.99828	FANTOM:GENCODE:HUBDMAP:MITRANS	4	chr13:76111945..76111991,-	6.39317	24564	1669	no	no	no	no	chr13	76099012	76123575	COMMD6
CATG00000105512	9.24137e-06	-4.51587	-0.305434	-0.120001	-0.212717	0.00720796	+	CATG00000105512.1	sense_overlap_RNA	__na	DHS_enhancer	__na	bin5:>2000nt	type1:unspliced	tier2_permissive	6	1	nonCoding	0.78571	ENCODE	1	chr10:10335660..10335661,+	0	3488	3488	no	no	no	no	chr10	10335661	10339148	CATG00000105512
CATG00000067450	9.53118e-06	-4.51018	-0.282485	-0.110825	-0.196655	0.00734751	+	CATG00000067450.1	short_ncRNA	__na	DHS_enhancer	__na	bin1:<200nt	type1:unspliced	tier2_permissive	8	1	nonCoding	0.23944	FANTOM	1	chr4:43798..43799,+	0	179	179	no	no	no	no	chr4	43799	43977	CATG00000067450
ENSG00000184227	9.62963e-06	4.50613	0.150219	0.38323	0.266724	0.00734751	+	ACOT1	coding_mRNA	coding_mRNA	DHS_promoter	protein_coding	bin4:1000-2000nt	type3:tri-exonic	tier4_stringent	3507	6	coding	0.98043	ENCODE:FANTOM:GENCODE:HUBDMAP	4	chr14:74003840..74003852,+	1.86087	6862	1788	no	yes	no	no	chr14	74003847	74015067	ACOT1
ENSG00000227018	1.02552e-05	-4.4927	-0.342622	-0.133861	-0.238241	0.0077407	+	IL6STP1	pseudogene	__na	DHS_promoter	pseudogene	bin4:1000-2000nt	type1:unspliced	tier4_stringent	4050	2	nonCoding	0.99201	ENCODE:FANTOM:GENCODE:HUBDMAP:MITRANS	5	chr17:15686301..15686329,+	0	1300	1300	no	no	no	no	chr17	15686321	15687621	IL6STP1
ENSG00000229676	1.14965e-05	-4.46523	-0.184411	-0.0715748	-0.127993	0.00858533	+	ZNF492	coding_mRNA	coding_mRNA	DHS_promoter	protein_coding	bin5:>2000nt	type4:at_least_4_exons	tier4_stringent	8052	6	coding	0.93477	ENCODE:FANTOM:GENCODE:MITRANS	4	chr19:22817119..22817145,+	2.60517	34519	7242	no	no	no	no	chr19	22817126	22856250	ZNF492
CATG00000063458	1.19976e-05	-4.45624	-0.149648	-0.0579516	-0.1038	0.00886524	+	CATG00000063458.1	coding_mRNA	__na	not_DHS	__na	bin5:>2000nt	type2:di-exonic	tier3_robust	339	5	coding	-0.00355	ENCODE:FANTOM:HUBDMAP	3	chr3:194789170..194789204,+	0.0029553	15396	15396	no	no	no	no	chr3	194788129	194804575	CATG00000063458
CATG00000033505	1.25449e-05	4.44567	0.0589579	0.152642	0.1058	0.00917307	-	CATG00000033505.1	lncRNA_intergenic	__na	DHS_dyadic	__na	bin5:>2000nt	type4:at_least_4_exons	tier4_stringent	1073	10	nonCoding	0.91773	ENCODE:FANTOM:HUBDMAP:MITRANS	4	chr17:34476414..34476434,-	3.19314	51964	6934	no	no	no	no	chr17	34424463	34476996	CATG00000033505
ENSG00000152520	1.29091e-05	4.43883	0.0343353	0.089044	0.0616897	0.00924671	+	PAN3	coding_mRNA	coding_mRNA	DHS_promoter	protein_coding	bin5:>2000nt	type4:at_least_4_exons	tier4_stringent	109383	83	coding	0.81785	ENCODE:FANTOM:GENCODE:HUBDMAP	4	chr13:28712299..28712376,+	19.1444	159292	9944	no	no	no	no	chr13	28711218	28870509	PAN3
ENSG00000233780	1.27803e-05	4.44151	0.0645513	0.167297	0.115924	0.00924671	-	HNRNPA1P30	pseudogene	__na	not_DHS	pseudogene	bin5:>2000nt	type4:at_least_4_exons	tier3_robust	96	3	uncertain	0.98347	GENCODE:MITRANS	2	chr13:21523798..21523799,-	0	18654	18604	no	yes	no	no	chr13	21505146	21523799	HNRNPA1P30
CATG00000007805	1.331e-05	4.43435	0.371073	0.963548	0.66731	0.00925069	+	CATG00000007805.1	lncRNA_antisense	__na	DHS_dyadic	__na	bin5:>2000nt	type2:di-exonic	tier4_stringent	3531	2	nonCoding	0.79218	ENCODE	1	chr12:6445954..6445970,+	0	4458	4458	no	no	no	no	chr12	6445047	6449504	CATG00000007805
CATG00000032379	1.30886e-05	-4.44976	-0.229095	-0.0885047	-0.1588	0.00925069	+	CATG00000032379.1	coding_mRNA	__na	DHS_enhancer	__na	bin5:>2000nt	type1:unspliced	tier3_robust	28	1	coding	-0.65158	FANTOM	1	chr17:72635266..72635280,+	0	2062	2062	no	yes	no	no	chr17	72635275	72637336	CATG00000032379
CATG00000042800	1.32447e-05	4.44272	0.178923	0.463835	0.321379	0.00925069	+	CATG00000042800.1	lncRNA_intergenic	__na	not_DHS	__na	bin2:200-500nt	type2:di-exonic	tier3_robust	89	1	nonCoding	0.90728	MITRANS	1	chr2:52746523..52746526,+	0	26339	322	no	no	no	yes	chr2	52746524	52772862	CATG00000042800
ENSG00000196872	1.36723e-05	-4.42553	-0.0927828	-0.0356586	-0.0642207	0.00940936	-	KIAA1211L	coding_mRNA	coding_mRNA	DHS_promoter	protein_coding	bin5:>2000nt	type4:at_least_4_exons	tier4_stringent	17419	35	coding	0.97022	ENCODE:FANTOM:GENCODE:HUBDMAP:MITRANS	5	chr2:99552620..99552701,-	11.3049	143954	7571	no	no	no	no	chr2	99409935	99554260	KIAA1211L
ENSG00000223539	1.40066e-05	4.42047	0.11502	0.299669	0.207345	0.00954583	-	AC011431.1	pseudogene	__na	not_DHS	pseudogene	bin2:200-500nt	type2:di-exonic	tier3_robust	160	1	nonCoding	0.56345	GENCODE	1	chr5:135082164..135082175,-	0	4016	351	no	no	no	no	chr5	135078151	135082166	AC011431.1
CATG00000087696	1.42267e-05	4.41692	0.124733	0.325267	0.225	0.00960262	-	CATG00000087696.1	lncRNA_divergent	p_lncRNA_divergent	DHS_promoter	__na	bin3:500-1000nt	type1:unspliced	tier2_permissive	157	1	nonCoding	-0.62972	HUBDMAP	1	chr6:20535263..20535297,-	0	564	564	no	no	no	no	chr6	20534722	20535285	CATG00000087696
ENSG00000151304	1.47006e-05	4.4088	0.0543981	0.14214	0.098269	0.00982797	+	SRFBP1	coding_mRNA	coding_mRNA	DHS_promoter	protein_coding	bin5:>2000nt	type4:at_least_4_exons	tier4_stringent	121207	13	coding	0.98631	ENCODE:FANTOM:GENCODE:HUBDMAP:MITRANS	5	chr5:121297650..121297747,+	7.51493	113451	49841	no	no	no	no	chr5	121297677	121411265	SRFBP1
ENSG00000166803	1.49864e-05	4.40458	0.0460128	0.12036	0.0831862	0.00992454	-	KIAA0101	coding_mRNA	coding_mRNA	DHS_promoter	protein_coding	bin5:>2000nt	type4:at_least_4_exons	tier4_stringent	314838	14	uncertain	0.99846	ENCODE:FANTOM:GENCODE:HUBDMAP:MITRANS	5	chr15:64673630..64673648,-	4.56825	30745	9604	no	no	no	no	chr15	64649127	64679871	KIAA0101
CATG00000081442	1.58109e-05	-4.3938	-0.179693	-0.0685004	-0.124097	0.0103727	-	CATG00000081442.1	lncRNA_divergent	__na	not_DHS	__na	bin4:1000-2000nt	type2:di-exonic	tier2_permissive	4	1	nonCoding	-0.50358	MITRANS	1	chr5:140625758..140625759,-	0	2060	1587	no	no	no	no	chr5	140623700	140625759	CATG00000081442
CATG00000041997	1.65959e-05	4.38091	0.153258	0.403321	0.27829	0.0107868	+	CATG00000041997.1	lncRNA_sense_intronic	__na	not_DHS	__na	bin5:>2000nt	type1:unspliced	tier2_permissive	18	2	nonCoding	0.51351	ENCODE:FANTOM	2	chr2:18980419..18980420,+	0	6669	6669	no	no	no	no	chr2	18980420	18987088	CATG00000041997
CATG00000006046	1.6772e-05	-4.38114	-1.24135	-0.471648	-0.856497	0.0108013	-	CATG00000006046.1	sense_overlap_RNA	__na	DHS_enhancer	__na	bin3:500-1000nt	type1:unspliced	tier2_permissive	3	1	nonCoding	-0.13514	ENCODE	1	chr11:71254573..71254574,-	0	938	938	no	no	no	yes	chr11	71253637	71254574	CATG00000006046
ENSG00000188004	1.73093e-05	-4.37083	-0.0940603	-0.03565	-0.0648552	0.0110424	-	C1orf204	coding_mRNA	coding_mRNA	DHS_promoter	protein_coding	bin5:>2000nt	type4:at_least_4_exons	tier4_stringent	7590	14	coding	-0.18766	ENCODE:FANTOM:GENCODE:MITRANS	4	chr1:159824662..159824726,-	10.7002	56150	13013	no	no	no	no	chr1	159804251	159860416	C1orf204
CATG00000014965	1.7461e-05	4.36872	0.124643	0.32904	0.226841	0.0110424	+	CATG00000014965.1	lncRNA_intergenic	e_lncRNA	DHS_enhancer	__na	bin4:1000-2000nt	type1:unspliced	tier3_robust	712	2	nonCoding	0.87675	ENCODE	1	chr13:55819415..55819418,+	0	1432	1432	yes	no	no	no	chr13	55819418	55822095	CATG00000014965
ENSG00000211925	1.78894e-05	-4.36726	-0.185511	-0.0702273	-0.127869	0.0112124	-	IGHD2-8	coding_mRNA	__na	not_DHS	IG_D_gene	bin5:>2000nt	type2:di-exonic	tier2_permissive	30	4	coding	0.41449	FANTOM:GENCODE:MITRANS	3	chr14:106383822..106383848,-	0	11155	8368	no	no	no	no	chr14	106372693	106383847	IGHD2-8
ENSG00000184937	1.82137e-05	-4.3611	-0.118652	-0.0448512	-0.0817517	0.0113146	-	WT1	coding_mRNA	__na	DHS_dyadic	protein_coding	bin5:>2000nt	type4:at_least_4_exons	tier4_stringent	14110	24	coding	0.56019	ENCODE:FANTOM:GENCODE:MITRANS	4	chr11:32457075..32457095,-	9.80153	54145	14460	no	no	no	no	chr11	32402348	32457423	WT1
CATG00000097665	1.9193e-05	4.34677	0.270211	0.717416	0.493814	0.0118184	-	CATG00000097665.1	coding_mRNA	__na	DHS_enhancer	__na	bin4:1000-2000nt	type3:tri-exonic	tier4_stringent	3711	2	coding	0.96943	ENCODE	1	chr7:158575590..158575611,-	0.198051	2199	1395	no	no	no	no	chr7	158573407	158575605	CATG00000097665
ENSG00000211801	1.9607e-05	4.34164	0.189129	0.502815	0.345972	0.0119683	+	TRAV21	coding_mRNA	__na	DHS_enhancer	TR_V_gene	bin2:200-500nt	type2:di-exonic	tier4_stringent	8216	1	nonCoding	0.99578	FANTOM:GENCODE:HUBDMAP:MITRANS	4	chr14:22520730..22520759,+	0.937729	580	380	no	no	no	no	chr14	22520736	22521315	TRAV21
CATG00000115895	1.98808e-05	4.3522	0.0624567	0.165736	0.114097	0.0120308	+	CATG00000115895.1	lncRNA_intergenic	e_lncRNA	DHS_enhancer	__na	bin5:>2000nt	type4:at_least_4_exons	tier3_robust	1530	23	nonCoding	0.93755	ENCODE:FANTOM:HUBDMAP:MITRANS	4	chr10:89891900..89891918,+	3.9382	365258	9712	no	no	no	no	chr10	89775779	90141036	CATG00000115895
CATG00000001128	2.04418e-05	-4.33457	-0.320063	-0.120144	-0.220103	0.0122508	-	CATG00000001128.1	sense_overlap_RNA	__na	DHS_enhancer	__na	bin3:500-1000nt	type1:unspliced	tier2_permissive	4	1	nonCoding	-0.11111	FANTOM	1	chr10:125987649..125987650,-	0	700	700	no	no	no	no	chr10	125986951	125987650	CATG00000001128
ENSG00000236046	2.05934e-05	-4.33122	-0.255232	-0.0957332	-0.175483	0.0122508	-	AC004920.3	lncRNA_intergenic	__na	not_DHS	lincRNA	bin3:500-1000nt	type2:di-exonic	tier2_permissive	9	1	nonCoding	0.55372	GENCODE	1	chr7:50910137..50910138,-	0	3079	931	yes	no	no	no	chr7	50907060	50910138	AC004920.3
CATG00000020602	2.12521e-05	4.32284	0.0882355	0.235751	0.161993	0.0125364	-	CATG00000020602.1	lncRNA_intergenic	__na	DHS_dyadic	__na	bin5:>2000nt	type1:unspliced	tier3_robust	360	2	nonCoding	0.56117	FANTOM	1	chr14:29706122..29706167,-	0	13368	13368	no	no	no	no	chr14	29683210	29706133	CATG00000020602
CATG00000086717	2.23774e-05	-4.31276	-0.789768	-0.294756	-0.542262	0.0127709	+	CATG00000086717.1	coding_mRNA	__na	DHS_enhancer	__na	bin4:1000-2000nt	type2:di-exonic	tier3_robust	600	1	coding	0.94333	ENCODE	1	chr6:158290239..158290274,+	0	1832	1773	yes	no	no	no	chr6	158290248	158292079	CATG00000086717
ENSG00000119673	2.20354e-05	4.3143	0.0328672	0.0880156	0.0604414	0.0127709	+	ACOT2	coding_mRNA	__na	DHS_dyadic	protein_coding	bin5:>2000nt	type4:at_least_4_exons	tier4_stringent	144987	17	coding	0.98883	ENCODE:FANTOM:GENCODE:HUBDMAP:MITRANS	5	chr14:74035970..74036005,+	6.39905	86498	11275	no	no	no	no	chr14	73957638	74063756	ACOT2
ENSG00000255864	2.23108e-05	4.31137	0.0405171	0.108586	0.0745517	0.0127709	-	RP11-444D3.1	lncRNA_intergenic	p_lncRNA_intergenic	DHS_promoter	lincRNA	bin5:>2000nt	type4:at_least_4_exons	tier4_stringent	30248	39	uncertain	0.95177	ENCODE:FANTOM:GENCODE:HUBDMAP:MITRANS	5	chr12:24715376..24715432,-	15.2072	959019	34954	no	no	no	no	chr12	23756375	24716076	RP11-444D3.1
CATG00000000691	2.21058e-05	4.31516	0.0855357	0.22903	0.157283	0.0127709	-	CATG00000000691.1	uncertain_coding	__na	DHS_promoter	__na	bin4:1000-2000nt	type1:unspliced	tier3_robust	2074	1	uncertain	0.57433	FANTOM	1	chr10:105128353..105128379,-	0	1657	1657	no	no	no	no	chr10	105126718	105128374	CATG00000000691
CATG00000039935	2.28249e-05	-4.30671	-0.173709	-0.0647325	-0.119221	0.0128028	-	CATG00000039935.1	lncRNA_intergenic	e_lncRNA	DHS_enhancer	__na	bin4:1000-2000nt	type2:di-exonic	tier3_robust	17	1	nonCoding	0.52688	MITRANS	1	chr19:389327..389348,-	0	5666	1485	no	no	no	yes	chr19	383678	389343	CATG00000039935
ENSG00000224745	2.26288e-05	4.31126	0.0920408	0.246732	0.169386	0.0128028	+	RP11-380G5.2	lncRNA_sense_intronic	e_lncRNA	DHS_enhancer	sense_intronic	bin3:500-1000nt	type3:tri-exonic	tier3_robust	246	4	nonCoding	0.95867	FANTOM:GENCODE	2	chr10:89634744..89634769,+	0.181084	5432	717	no	no	no	no	chr10	89634759	89640427	RP11-380G5.2
CATG00000000342	2.29805e-05	4.30439	0.136242	0.365813	0.251028	0.0128029	-	CATG00000000342.1	lncRNA_intergenic	e_lncRNA	DHS_enhancer	__na	bin3:500-1000nt	type1:unspliced	tier3_robust	382	3	nonCoding	0.55497	ENCODE:FANTOM	2	chr10:89868014..89868025,-	0	814	814	yes	no	no	no	chr10	89866115	89868020	CATG00000000342
CATG00000083062	2.42186e-05	4.29197	0.140301	0.377975	0.259138	0.0133864	+	CATG00000083062.1	sense_overlap_RNA	__na	not_DHS	__na	bin4:1000-2000nt	type1:unspliced	tier2_permissive	9	1	nonCoding	0.70588	ENCODE	1	chr6:20302478..20302480,+	0	1341	1341	no	no	no	yes	chr6	20302480	20303820	CATG00000083062
ENSG00000169612	2.5098e-05	-4.28489	-0.252392	-0.0934973	-0.172945	0.0137641	+	FAM103A1	coding_mRNA	coding_mRNA	DHS_promoter	protein_coding	bin5:>2000nt	type4:at_least_4_exons	tier4_stringent	122497	5	uncertain	0.73143	ENCODE:FANTOM:GENCODE:HUBDMAP	4	chr15:83654950..83654978,+	3.84422	4844	3854	no	no	no	no	chr15	83654966	83659809	FAM103A1
CATG00000046125	2.77993e-05	4.25928	0.121449	0.330123	0.225786	0.0144189	+	CATG00000046125.1	lncRNA_divergent	__na	not_DHS	__na	bin5:>2000nt	type1:unspliced	tier2_permissive	5	1	nonCoding	-0.24242	HUBDMAP	1	chr2:197059061..197059064,+	0	7053	7053	no	no	no	no	chr2	197059064	197066116	CATG00000046125
CATG00000085877	2.78896e-05	4.26753	0.164279	0.445817	0.305048	0.0144189	+	CATG00000085877.1	short_ncRNA	__na	not_DHS	__na	bin1:<200nt	type2:di-exonic	tier3_robust	45	1	nonCoding	0.14103	HUBDMAP	1	chr6:130213232..130213257,+	0	1624	97	no	no	no	yes	chr6	130213234	130214857	CATG00000085877
CATG00000090607	2.74517e-05	4.27099	0.408668	1.10795	0.75831	0.0144189	-	CATG00000090607.1	lncRNA_divergent	__na	not_DHS	__na	bin4:1000-2000nt	type1:unspliced	tier2_permissive	4	1	nonCoding	0.2449	FANTOM	1	chr1:204562493..204562494,-	0	1018	1018	no	no	no	yes	chr1	204561477	204562494	CATG00000090607
CATG00000106359	2.69146e-05	-4.2674	-0.11839	-0.0436509	-0.0810207	0.0144189	+	CATG00000106359.1	lncRNA_intergenic	e_lncRNA	DHS_enhancer	__na	bin4:1000-2000nt	type4:at_least_4_exons	tier3_robust	28	2	nonCoding	0.152	HUBDMAP:MITRANS	2	chr9:102016390..102016393,+	0.80718	65483	1320	no	no	no	no	chr9	102016309	102081873	CATG00000106359
ENSG00000136153	2.70456e-05	4.26968	0.0376867	0.102175	0.069931	0.0144189	+	LMO7	coding_mRNA	coding_mRNA	DHS_promoter	protein_coding	bin5:>2000nt	type4:at_least_4_exons	tier4_stringent	215729	133	coding	0.81416	ENCODE:FANTOM:GENCODE:HUBDMAP:MITRANS	5	chr13:76210448..76210494,+	35.7493	256047	12437	no	no	no	no	chr13	76163633	76445166	LMO7
ENSG00000236408	2.69883e-05	-4.26714	-0.181642	-0.0669652	-0.124303	0.0144189	-	RP11-476H24.1	lncRNA_antisense	__na	not_DHS	antisense	bin5:>2000nt	type3:tri-exonic	tier3_robust	54	3	nonCoding	0.34146	GENCODE:MITRANS	2	chr7:154657161..154657193,-	0	27096	4315	no	no	no	no	chr7	154630098	154659801	RP11-476H24.1
ENSG00000270287	2.78872e-05	-4.26048	-0.871511	-0.320682	-0.596097	0.0144189	-	RP11-118H4.3	pseudogene	__na	not_DHS	pseudogene	bin1:<200nt	type1:unspliced	tier2_permissive	41	1	nonCoding	0.61783	GENCODE	1	chr1:226599458..226599461,-	0	146	146	no	no	no	no	chr1	226599316	226599461	RP11-118H4.3
CATG00000018313	2.79352e-05	-4.26196	-0.737232	-0.271347	-0.50429	0.0144189	+	CATG00000018313.1	lncRNA_intergenic	e_lncRNA	DHS_enhancer	__na	bin5:>2000nt	type3:tri-exonic	tier2_permissive	176	5	nonCoding	0.76271	FANTOM:MITRANS	2	chr14:24129890..24129900,+	0.898396	6639	5753	no	yes	no	no	chr14	24129896	24136534	CATG00000018313
CATG00000055094	2.8828e-05	-4.2507	-0.224471	-0.0823846	-0.153428	0.0147711	-	CATG00000055094.1	lncRNA_intergenic	e_lncRNA	DHS_enhancer	__na	bin5:>2000nt	type1:unspliced	tier3_robust	1530	5	nonCoding	0.00923	ENCODE:FANTOM:HUBDMAP	3	chr20:48900465..48900490,-	0	5074	5074	no	no	no	no	chr20	48894480	48903268	CATG00000055094
ENSG00000185658	2.94339e-05	4.2477	0.0391073	0.106658	0.0728828	0.0149723	-	BRWD1	coding_mRNA	coding_mRNA	DHS_promoter	protein_coding	bin5:>2000nt	type4:at_least_4_exons	tier4_stringent	121667	70	coding	0.8532	ENCODE:FANTOM:GENCODE:HUBDMAP	4	chr21:40685536..40685591,-	40.0993	129457	21336	no	no	no	no	chr21	40555840	40693550	BRWD1
CATG00000071540	3.05686e-05	4.23844	0.117128	0.320265	0.218697	0.0154114	+	CATG00000071540.1	coding_mRNA	__na	not_DHS	__na	bin5:>2000nt	type4:at_least_4_exons	tier2_permissive	4	2	coding	-0.0625	MITRANS	1	chr4:190749079..190749080,+	0	8204	2288	no	no	no	no	chr4	190749080	190757283	CATG00000071540
ENSG00000085063	3.07363e-05	-4.23539	-0.0619321	-0.0226334	-0.0422828	0.0154114	-	CD59	coding_mRNA	coding_mRNA	DHS_promoter	protein_coding	bin5:>2000nt	type4:at_least_4_exons	tier4_stringent	1784906	28	coding	0.99846	ENCODE:FANTOM:GENCODE:HUBDMAP	4	chr11:33757950..33757983,-	5.69463	162676	20858	no	no	no	no	chr11	33595294	33758009	CD59
ENSG00000267118	3.20626e-05	4.2268	0.0726315	0.199244	0.135938	0.0159624	+	CTB-91J4.1	lncRNA_intergenic	__na	not_DHS	antisense	bin5:>2000nt	type3:tri-exonic	tier3_robust	466	6	nonCoding	0.95122	FANTOM:GENCODE:MITRANS	3	chr17:34443453..34443458,+	0.796621	61412	11224	no	no	no	yes	chr17	34435957	34504867	CTB-91J4.1
ENSG00000256019	3.39867e-05	4.2118	0.102692	0.282881	0.192786	0.0168012	-	TAS2R63P	pseudogene	__na	not_DHS	pseudogene	bin5:>2000nt	type2:di-exonic	tier2_permissive	27	3	coding	0.2809	FANTOM:GENCODE	2	chr12:11207303..11207304,-	0.0191693	72388	6503	no	no	no	no	chr12	11200802	11279327	TAS2R63P
CATG00000062675	3.48779e-05	-4.20509	-0.367906	-0.133308	-0.250607	0.016808	+	CATG00000062675.1	lncRNA_intergenic	__na	not_DHS	__na	bin5:>2000nt	type3:tri-exonic	tier2_permissive	3	1	nonCoding	-0.25828	MITRANS	1	chr3:164622058..164622059,+	0	102897	5232	yes	no	no	no	chr3	164622059	164724955	CATG00000062675
ENSG00000117477	3.48455e-05	-4.20533	-0.167579	-0.0607249	-0.114152	0.016808	-	CCDC181	coding_mRNA	coding_mRNA	DHS_promoter	protein_coding	bin5:>2000nt	type4:at_least_4_exons	tier4_stringent	8517	15	coding	0.85057	ENCODE:FANTOM:GENCODE:HUBDMAP:MITRANS	5	chr1:169396666..169396719,-	4.6148	66817	3232	no	no	no	no	chr1	169362922	169429738	CCDC181
ENSG00000118526	3.48127e-05	-4.20555	-0.108046	-0.0391545	-0.0736	0.016808	+	TCF21	coding_mRNA	coding_mRNA	DHS_promoter	protein_coding	bin5:>2000nt	type4:at_least_4_exons	tier4_stringent	122102	11	coding	0.96807	ENCODE:FANTOM:GENCODE:HUBDMAP:MITRANS	5	chr6:134210243..134210257,+	1.48883	23976	14938	no	no	no	no	chr6	134210031	134250722	TCF21
ENSG00000179859	3.49583e-05	4.20528	0.0481863	0.132986	0.0905862	0.016808	-	AC025335.1	lncRNA_intergenic	__na	DHS_dyadic	antisense	bin5:>2000nt	type3:tri-exonic	tier4_stringent	16295	4	uncertain	0.69044	ENCODE:FANTOM:GENCODE	3	chr17:7819246..7819292,-	0.799612	9864	8793	no	no	no	no	chr17	7809744	7819607	AC025335.1
ENSG00000146001	3.5259e-05	-4.20669	-0.127666	-0.0462651	-0.0869655	0.0168112	+	PCDHB18	pseudogene	__na	DHS_promoter	pseudogene	bin5:>2000nt	type2:di-exonic	tier4_stringent	1384	6	coding	0.96675	ENCODE:FANTOM:GENCODE:MITRANS	4	chr5:140613918..140613941,+	0.155142	23219	22275	no	no	no	no	chr5	140613933	140637151	PCDHB18
ENSG00000204020	3.54438e-05	4.2023	0.0990054	0.273477	0.186241	0.0168112	+	LIPN	coding_mRNA	__na	DHS_enhancer	protein_coding	bin5:>2000nt	type4:at_least_4_exons	tier4_stringent	26939	15	coding	0.96614	FANTOM:GENCODE:HUBDMAP:MITRANS	4	chr10:90519754..90519788,+	5.01321	23721	8477	no	no	no	no	chr10	90519739	90543459	LIPN
CATG00000073043	3.74192e-05	4.18823	0.135069	0.374573	0.254821	0.017629	-	CATG00000073043.1	short_ncRNA	__na	DHS_enhancer	__na	bin1:<200nt	type1:unspliced	tier3_robust	587	2	nonCoding	0.43162	FANTOM	1	chr4:88480751..88480759,-	0	173	173	no	no	no	no	chr4	88480204	88480755	CATG00000073043
CATG00000053457	3.83513e-05	-4.18318	-0.337849	-0.121641	-0.229745	0.0179476	+	CATG00000053457.1	lncRNA_intergenic	e_lncRNA	DHS_enhancer	__na	bin5:>2000nt	type1:unspliced	tier3_robust	39	1	nonCoding	0.44444	ENCODE	1	chr20:47117139..47117148,+	0	2016	2016	no	no	no	no	chr20	47117140	47119155	CATG00000053457
CATG00000117010	3.90933e-05	-4.17773	-0.41987	-0.150944	-0.285407	0.0181737	-	CATG00000117010.1	lncRNA_intergenic	e_lncRNA	DHS_enhancer	__na	bin3:500-1000nt	type1:unspliced	tier2_permissive	10	1	nonCoding	0.53005	FANTOM	1	chr10:739648..739649,-	0	539	539	no	no	no	no	chr10	739111	739649	CATG00000117010
CATG00000029975	3.9723e-05	4.17385	0.129619	0.36096	0.24529	0.0182161	-	CATG00000029975.1	lncRNA_intergenic	e_lncRNA	DHS_enhancer	__na	bin2:200-500nt	type1:unspliced	tier3_robust	377	1	nonCoding	-0.166	FANTOM	1	chr16:79406463..79406475,-	0	454	454	no	no	no	no	chr16	79406017	79406470	CATG00000029975
CATG00000081095	3.9963e-05	4.17414	0.152938	0.425918	0.289428	0.0182161	-	CATG00000081095.1	lncRNA_sense_intronic	__na	not_DHS	__na	bin5:>2000nt	type1:unspliced	tier3_robust	70	4	nonCoding	0.60684	ENCODE:FANTOM:HUBDMAP	3	chr5:123955120..123955121,-	0	6043	6043	yes	no	no	no	chr5	123949079	123957170	CATG00000081095
CATG00000099571	3.95466e-05	4.17822	0.135033	0.375656	0.255345	0.0182161	+	CATG00000099571.1	lncRNA_intergenic	__na	not_DHS	__na	bin2:200-500nt	type1:unspliced	tier2_permissive	70	1	nonCoding	0.81159	HUBDMAP	1	chr8:82451695..82451698,+	0	368	368	no	no	no	no	chr8	82451698	82452065	CATG00000099571
CATG00000092141	4.10809e-05	-4.16942	-0.103347	-0.037053	-0.0702	0.0186049	+	CATG00000092141.1	lncRNA_sense_intronic	__na	not_DHS	__na	bin2:200-500nt	type2:di-exonic	tier2_permissive	445	1	nonCoding	0.86943	ENCODE	1	chr7:44683279..44683282,+	0	94181	338	no	no	no	no	chr7	44683282	44777462	CATG00000092141
ENSG00000261553	4.14537e-05	4.16751	0.0357855	0.0998697	0.0678276	0.0186534	+	RP11-29G8.3	lncRNA_divergent	p_lncRNA_divergent	DHS_promoter	processed_transcript	bin5:>2000nt	type4:at_least_4_exons	tier4_stringent	210038	12	uncertain	0.983	ENCODE:FANTOM:GENCODE:HUBDMAP	4	chr13:76123883..76123949,+	17.2375	257330	4110	no	no	no	no	chr13	76123927	76383317	RP11-29G8.3
ENSG00000134668	4.2694e-05	-4.1566	-0.141276	-0.0504758	-0.0958759	0.0190891	-	SPOCD1	coding_mRNA	__na	DHS_enhancer	protein_coding	bin5:>2000nt	type4:at_least_4_exons	tier4_stringent	120933	31	coding	0.99611	ENCODE:FANTOM:GENCODE:HUBDMAP:MITRANS	5	chr1:32264250..32264354,-	11.737	25736	6328	no	yes	no	no	chr1	32255445	32281612	SPOCD1
CATG00000056626	4.35701e-05	4.15139	0.312822	0.876875	0.594848	0.0193575	-	CATG00000056626.1	sense_overlap_RNA	__na	not_DHS	__na	bin5:>2000nt	type1:unspliced	tier2_permissive	53	2	nonCoding	0.57895	ENCODE	1	chr21:29566317..29566321,-	0	2559	2559	yes	no	no	no	chr21	29563761	29567162	CATG00000056626
CATG00000072983	4.38972e-05	4.14992	0.192264	0.539185	0.365724	0.0193802	-	CATG00000072983.1	lncRNA_sense_intronic	e_lncRNA	DHS_enhancer	__na	bin2:200-500nt	type1:unspliced	tier3_robust	268	1	nonCoding	0.84573	ENCODE	1	chr4:83668249..83668254,-	0	451	451	no	no	no	yes	chr4	83667803	83668253	CATG00000072983
CATG00000047468	4.43386e-05	-4.14833	-0.179798	-0.0640783	-0.121938	0.0194528	-	CATG00000047468.1	lncRNA_intergenic	__na	not_DHS	__na	bin4:1000-2000nt	type2:di-exonic	tier2_permissive	106	1	nonCoding	0.83425	MITRANS	1	chr2:3047466..3047500,-	0	3043	1263	no	no	no	no	chr2	3044429	3047471	CATG00000047468
ENSG00000166135	4.46274e-05	4.14909	0.0364815	0.10236	0.0694207	0.0194578	+	HIF1AN	coding_mRNA	coding_mRNA	DHS_promoter	protein_coding	bin5:>2000nt	type4:at_least_4_exons	tier4_stringent	179082	21	coding	0.99557	ENCODE:FANTOM:GENCODE:MITRANS	4	chr10:102295684..102295713,+	6.97568	36204	26212	no	no	no	no	chr10	102286785	102331785	HIF1AN
ENSG00000235494	4.59567e-05	-4.13848	-0.105134	-0.0373629	-0.0712483	0.0199137	+	RP11-498P14.4	lncRNA_divergent	p_lncRNA_divergent	DHS_promoter	lincRNA	bin5:>2000nt	type2:di-exonic	tier3_robust	129	5	uncertain	-0.42826	FANTOM:GENCODE:HUBDMAP:MITRANS	4	chr9:99983818..99983856,+	0.117647	12889	4806	no	no	no	no	chr9	99983132	100000048	RP11-498P14.4
CATG00000070350	4.81839e-05	-4.1273	-0.243036	-0.0860815	-0.164559	0.0207507	+	CATG00000070350.1	lncRNA_intergenic	__na	not_DHS	__na	bin5:>2000nt	type4:at_least_4_exons	tier3_robust	38	5	nonCoding	0.30579	FANTOM:MITRANS	2	chr4:141160735..141160793,+	1.09967	10777	7133	no	no	no	no	chr4	141159781	141170557	CATG00000070350
CATG00000034380	4.92594e-05	4.12596	0.0708587	0.200203	0.135531	0.0209919	+	CATG00000034380.1	lncRNA_divergent	p_lncRNA_divergent	DHS_promoter	__na	bin5:>2000nt	type1:unspliced	tier3_robust	638	2	nonCoding	-0.07995	ENCODE:FANTOM	2	chr1:212873700..212873746,+	0	2088	2088	no	no	no	no	chr1	212873729	212875816	CATG00000034380
ENSG00000068781	4.99987e-05	-4.11857	-0.0801845	-0.0283258	-0.0542552	0.0209919	+	STON1-GTF2A1L	coding_mRNA	coding_mRNA	DHS_promoter	protein_coding	bin5:>2000nt	type4:at_least_4_exons	tier4_stringent	86916	26	coding	0.97006	ENCODE:FANTOM:GENCODE:HUBDMAP:MITRANS	5	chr2:48757278..48757337,+	15.4233	288454	6344	no	no	no	no	chr2	48756521	49324903	STON1-GTF2A1L
ENSG00000103512	5.02393e-05	-4.11688	-0.138696	-0.0489728	-0.0938345	0.0209919	+	NOMO1	coding_mRNA	__na	DHS_enhancer	protein_coding	bin5:>2000nt	type4:at_least_4_exons	tier4_stringent	622	4	coding	0.98567	FANTOM:GENCODE:HUBDMAP:MITRANS	4	chr16:14927568..14927579,+	29.6419	67541	4315	no	no	no	no	chr16	14927578	14995118	NOMO1
ENSG00000120327	4.98829e-05	-4.12173	-0.117599	-0.0415734	-0.0795862	0.0209919	+	PCDHB14	coding_mRNA	coding_mRNA	DHS_promoter	protein_coding	bin5:>2000nt	type2:di-exonic	tier4_stringent	11273	4	coding	0.99543	FANTOM:GENCODE	2	chr5:140602904..140602970,+	0.0238569	65205	2944	no	no	no	no	chr5	140602915	140668119	PCDHB14
CATG00000017467	4.95019e-05	4.12055	0.0974991	0.275825	0.186662	0.020992	-	CATG00000017467.1	lncRNA_intergenic	__na	not_DHS	__na	bin3:500-1000nt	type1:unspliced	tier2_permissive	17	2	nonCoding	0.41667	FANTOM	1	chr13:74832380..74832381,-	0	660	660	no	no	no	no	chr13	74830837	74832381	CATG00000017467
CATG00000083805	5.14601e-05	-4.1109	-0.110317	-0.0388826	-0.0746	0.0212619	+	CATG00000083805.1	lncRNA_divergent	p_lncRNA_divergent	DHS_promoter	__na	bin4:1000-2000nt	type3:tri-exonic	tier2_permissive	301	6	nonCoding	0.76042	ENCODE:FANTOM:HUBDMAP:MITRANS	4	chr6:39281531..39281566,+	0.0816327	31157	1883	no	no	no	no	chr6	39281091	39312247	CATG00000083805
ENSG00000234177	5.14911e-05	-4.11071	-0.117784	-0.0415121	-0.0796483	0.0212619	-	AC068057.2	lncRNA_intergenic	p_lncRNA_intergenic	DHS_promoter	lincRNA	bin5:>2000nt	type4:at_least_4_exons	tier4_stringent	1018	15	nonCoding	0.58444	FANTOM:GENCODE:HUBDMAP:MITRANS	4	chr2:105372203..105372222,-	2.72699	103021	8484	no	no	no	no	chr2	105272383	105382330	LINC01114
CATG00000026042	5.34165e-05	4.10172	0.110525	0.314454	0.21249	0.0215824	-	CATG00000026042.1	lncRNA_intergenic	__na	not_DHS	__na	bin5:>2000nt	type4:at_least_4_exons	tier3_robust	38	1	nonCoding	0.5082	MITRANS	1	chr15:97418545..97418579,-	0.5	18442	7004	no	no	no	yes	chr15	97400127	97418568	CATG00000026042
CATG00000033110	5.38308e-05	-4.10705	-0.660342	-0.232333	-0.446338	0.0215824	-	CATG00000033110.1	lncRNA_intergenic	e_lncRNA	DHS_enhancer	__na	bin2:200-500nt	type1:unspliced	tier4_stringent	798	1	nonCoding	0.56951	ENCODE	1	chr17:15787326..15787329,-	0	266	266	no	yes	no	no	chr17	15787062	15787327	CATG00000033110
CATG00000039970	5.27331e-05	4.1066	0.095776	0.272127	0.183952	0.0215824	-	CATG00000039970.1	lncRNA_divergent	p_lncRNA_divergent	DHS_promoter	__na	bin3:500-1000nt	type1:unspliced	tier3_robust	577	1	nonCoding	-0.97072	FANTOM	1	chr19:984222..984246,-	0	807	807	no	no	no	no	chr19	983426	984232	CATG00000039970
ENSG00000196323	5.41119e-05	4.09859	0.0318139	0.0905999	0.0612069	0.0215824	-	ZBTB44	coding_mRNA	coding_mRNA	DHS_promoter	protein_coding	bin5:>2000nt	type4:at_least_4_exons	tier4_stringent	107906	28	coding	0.93812	ENCODE:FANTOM:GENCODE:HUBDMAP:MITRANS	5	chr11:130184753..130184824,-	7.03589	89490	20313	no	no	no	no	chr11	130095313	130184802	ZBTB44
ENSG00000226520	5.39426e-05	4.10089	0.130999	0.372849	0.251924	0.0215824	+	KIRREL-IT1	lncRNA_sense_intronic	__na	not_DHS	sense_intronic	bin3:500-1000nt	type2:di-exonic	tier3_robust	96	1	nonCoding	0.71246	GENCODE	1	chr1:157995307..157995317,+	0	5641	611	no	no	no	no	chr1	157995316	158000956	KIRREL-IT1
ENSG00000246022	5.32088e-05	-4.10361	-0.140578	-0.0494354	-0.0950069	0.0215824	+	ALDH1L1-AS2	lncRNA_divergent	p_lncRNA_divergent	DHS_promoter	antisense	bin5:>2000nt	type4:at_least_4_exons	tier4_stringent	3075	5	nonCoding	0.87863	FANTOM:GENCODE:HUBDMAP	3	chr3:125898905..125898925,+	0.400848	30094	2338	no	no	no	no	chr3	125898919	125929012	ALDH1L1-AS2
CATG00000001052	5.47779e-05	-4.09574	-0.245436	-0.0861084	-0.165772	0.0217246	+	CATG00000001052.1	lncRNA_antisense	e_lncRNA	DHS_enhancer	__na	bin3:500-1000nt	type3:tri-exonic	tier2_permissive	88	2	nonCoding	0.47115	MITRANS	1	chr1:53016347..53016387,+	0	1858	502	no	yes	no	no	chr1	53016367	53018224	CATG00000001052
ENSG00000236242	5.53857e-05	4.09624	0.0289355	0.0824852	0.0557103	0.0218422	-	MYO16-AS1	lncRNA_antisense	e_lncRNA	DHS_enhancer	antisense	bin5:>2000nt	type4:at_least_4_exons	tier4_stringent	5327	77	nonCoding	0.99779	ENCODE:FANTOM:GENCODE:HUBDMAP:MITRANS	5	chr13:110384496..110384511,-	2.05701	405290	47993	no	no	no	yes	chr13	109816053	110384505	MYO16-AS1
ENSG00000081026	5.58234e-05	4.09191	0.0294663	0.0840924	0.0567793	0.0218918	+	MAGI3	coding_mRNA	coding_mRNA	DHS_promoter	protein_coding	bin5:>2000nt	type4:at_least_4_exons	tier4_stringent	27832	30	coding	0.99234	ENCODE:FANTOM:GENCODE:HUBDMAP:MITRANS	5	chr1:113933117..113933146,+	21.6323	295433	16979	no	no	no	no	chr1	113933137	114239267	MAGI3
ENSG00000176956	5.62662e-05	-4.08957	-0.142174	-0.0497844	-0.0959793	0.0219429	-	LY6H	coding_mRNA	coding_mRNA	DHS_promoter	protein_coding	bin5:>2000nt	type4:at_least_4_exons	tier4_stringent	28616	13	coding	0.98347	FANTOM:GENCODE:HUBDMAP:MITRANS	4	chr8:144241664..144241748,-	3.82188	21769	2336	no	no	no	no	chr8	144238244	144261098	LY6H
CATG00000072420	5.79009e-05	-4.08203	-0.23174	-0.0809631	-0.156352	0.0223322	-	CATG00000072420.1	lncRNA_antisense	__na	not_DHS	__na	bin5:>2000nt	type1:unspliced	tier3_robust	76	1	nonCoding	-0.24725	ENCODE:FANTOM	2	chr4:42403331..42403363,-	0	2038	2038	no	no	no	no	chr4	42401324	42403361	CATG00000072420
CATG00000095962	5.7893e-05	-4.08258	-0.120287	-0.04203	-0.0811586	0.0223322	-	CATG00000095962.1	coding_mRNA	__na	DHS_promoter	__na	bin5:>2000nt	type4:at_least_4_exons	tier3_robust	143	5	coding	0.88406	FANTOM:MITRANS	2	chr7:57929012..57929026,-	0.230769	8557	6934	no	no	no	no	chr7	57920466	57929022	CATG00000095962
ENSG00000221326	5.92129e-05	4.07789	0.128909	0.369491	0.2492	0.02259	-	AL121652.1	small_RNA	__na	not_DHS	miRNA	bin2:200-500nt	type1:unspliced	tier2_permissive	60	1	nonCoding	0.72263	GENCODE	1	chr2:32145231..32145233,-	0	302	302	no	no	no	no	chr2	32144931	32145232	AL121652.1
CATG00000011486	5.91284e-05	4.07679	0.0521061	0.149384	0.100745	0.02259	-	CATG00000011486.1	lncRNA_intergenic	__na	not_DHS	__na	bin5:>2000nt	type4:at_least_4_exons	tier2_permissive	36	3	nonCoding	0.29609	MITRANS	1	chr12:24868283..24868293,-	0.880342	117573	20299	no	no	no	no	chr12	24750721	24868293	CATG00000011486
CATG00000087507	6.02061e-05	4.07236	0.0365705	0.104988	0.0707793	0.0228448	-	CATG00000087507.1	lncRNA_divergent	p_lncRNA_divergent	DHS_promoter	__na	bin5:>2000nt	type2:di-exonic	tier4_stringent	1068	3	nonCoding	0.44426	FANTOM:MITRANS	2	chr6:14211222..14211253,-	0	71380	4328	no	no	no	no	chr6	14140680	14212059	CATG00000087507
CATG00000055446	6.37603e-05	4.06275	0.200283	0.576931	0.388607	0.0235746	-	CATG00000055446.1	sense_overlap_RNA	__na	not_DHS	__na	bin3:500-1000nt	type1:unspliced	tier2_permissive	43	2	nonCoding	0.32258	ENCODE:FANTOM	2	chr1:38884953..38884975,-	0	766	766	yes	no	no	no	chr1	38884200	38885629	CATG00000055446
ENSG00000100650	6.41445e-05	4.05927	0.0266684	0.0768902	0.0517793	0.0235746	+	SRSF5	coding_mRNA	coding_mRNA	DHS_promoter	protein_coding	bin5:>2000nt	type4:at_least_4_exons	tier4_stringent	1702690	48	coding	0.99533	ENCODE:FANTOM:GENCODE:HUBDMAP:MITRANS	5	chr14:70233822..70233868,+	8.46523	89233	15147	no	no	no	no	chr14	70193548	70283995	SRSF5
ENSG00000101463	6.4097e-05	-4.05694	-0.112288	-0.0389259	-0.0756069	0.0235746	+	SYNDIG1	coding_mRNA	coding_mRNA	DHS_promoter	protein_coding	bin5:>2000nt	type4:at_least_4_exons	tier4_stringent	27631	24	coding	0.96182	ENCODE:FANTOM:GENCODE:HUBDMAP:MITRANS	5	chr20:24450259..24450346,+	7.04507	198154	3940	no	no	no	no	chr20	24449088	24647252	SYNDIG1
ENSG00000250045	6.34013e-05	4.05979	0.100283	0.289028	0.194655	0.0235746	-	CBX3P3	pseudogene	__na	not_DHS	pseudogene	bin3:500-1000nt	type1:unspliced	tier2_permissive	7	1	nonCoding	-0.25888	GENCODE:MITRANS	2	chr5:112113919..112113920,-	0	594	594	no	no	no	no	chr5	112113327	112113920	CBX3P3
ENSG00000251635	6.29142e-05	4.06156	0.0674992	0.194432	0.130966	0.0235746	+	RP11-213G21.2	lncRNA_intergenic	e_lncRNA	DHS_enhancer	lincRNA	bin5:>2000nt	type3:tri-exonic	tier3_robust	116	5	nonCoding	0.62679	ENCODE:GENCODE:HUBDMAP:MITRANS	4	chr4:38565620..38565634,+	1	9097	4841	no	no	no	no	chr4	38565624	38576500	RP11-213G21.2
ENSG00000268885	6.35264e-05	-4.06072	-0.293767	-0.101944	-0.197855	0.0235746	+	AC026740.1	coding_mRNA	__na	not_DHS	protein_coding	bin3:500-1000nt	type3:tri-exonic	tier2_permissive	15	1	coding	0.71848	GENCODE	1	chr5:667772..667773,+	0	1067	730	yes	no	no	no	chr5	667773	668839	AC026740.1
CATG00000071405	6.51312e-05	-4.05295	-0.423046	-0.146471	-0.284759	0.0238126	+	CATG00000071405.1	lncRNA_intergenic	__na	not_DHS	__na	bin5:>2000nt	type2:di-exonic	tier2_permissive	12	1	nonCoding	0.03922	MITRANS	1	chr4:187493080..187493081,+	0	9540	9077	no	no	no	yes	chr4	187493081	187502620	CATG00000071405
ENSG00000254893	6.65827e-05	4.04977	0.107404	0.310583	0.208993	0.0242171	-	RP11-466P24.2	pseudogene	__na	not_DHS	pseudogene	bin4:1000-2000nt	type2:di-exonic	tier4_stringent	8120	3	coding	0.99376	FANTOM:GENCODE	2	chr5:75470179..75470184,-	0.000323922	4270	1947	no	no	no	no	chr5	75465911	75470180	RP11-466P24.2
ENSG00000261934	6.792e-05	-4.04255	-0.0806196	-0.0278217	-0.0542207	0.0245762	+	PCDHGA9	coding_mRNA	coding_mRNA	DHS_promoter	protein_coding	bin5:>2000nt	type4:at_least_4_exons	tier4_stringent	16966	10	coding	0.99842	ENCODE:FANTOM:GENCODE:HUBDMAP:MITRANS	5	chr5:140782351..140782380,+	4.44076	116926	17847	no	no	no	no	chr5	140777527	140901810	PCDHGA9
ENSG00000154839	6.85125e-05	4.04241	0.0516714	0.149763	0.100717	0.0246634	+	SKA1	coding_mRNA	coding_mRNA	DHS_promoter	protein_coding	bin5:>2000nt	type4:at_least_4_exons	tier4_stringent	83121	17	coding	0.97113	ENCODE:FANTOM:GENCODE:HUBDMAP:MITRANS	5	chr18:47901433..47901491,+	7.51072	24869	14232	no	no	no	no	chr18	47899849	47926249	SKA1
CATG00000045551	7.12923e-05	4.03054	0.10733	0.3122	0.209765	0.0251483	+	CATG00000045551.1	sense_overlap_RNA	__na	not_DHS	__na	bin5:>2000nt	type1:unspliced	tier3_robust	144	4	nonCoding	0.40876	ENCODE:FANTOM:HUBDMAP	3	chr2:174521221..174521224,+	0	2817	2817	no	no	yes	no	chr2	174519016	174525908	CATG00000045551
CATG00000050722	7.12923e-05	4.03054	0.10733	0.3122	0.209765	0.0251483	-	CATG00000050722.1	lncRNA_intergenic	__na	not_DHS	__na	bin2:200-500nt	type2:di-exonic	tier3_robust	66	1	nonCoding	0.41007	FANTOM:MITRANS	2	chr2:174524791..174524824,-	0.9375	3464	352	no	no	no	no	chr2	174521341	174524804	CATG00000050722
CATG00000106155	7.12829e-05	-4.03061	-0.210726	-0.0724464	-0.141586	0.0251483	+	CATG00000106155.1	lncRNA_divergent	__na	not_DHS	__na	bin5:>2000nt	type1:unspliced	tier2_permissive	5	1	nonCoding	-0.71795	HUBDMAP	1	chr9:95015072..95015073,+	0	4020	4020	no	yes	no	no	chr9	95015073	95019092	CATG00000106155
ENSG00000125257	7.07935e-05	4.03678	0.0321881	0.0934808	0.0628345	0.0251483	-	ABCC4	coding_mRNA	coding_mRNA	DHS_promoter	protein_coding	bin5:>2000nt	type4:at_least_4_exons	tier4_stringent	71053	60	coding	0.95931	ENCODE:FANTOM:GENCODE:HUBDMAP:MITRANS	5	chr13:95953664..95953740,-	36.0117	298930	23732	no	no	no	no	chr13	95650517	95954018	ABCC4
ENSG00000227960	7.19718e-05	-4.02855	-0.337888	-0.116084	-0.226986	0.025261	+	RP5-837I24.6	sense_overlap_RNA	__na	not_DHS	sense_intronic	bin3:500-1000nt	type2:di-exonic	tier2_permissive	7	1	nonCoding	0.92308	GENCODE	1	chr1:81970386..81970387,+	0	1595	740	no	no	no	no	chr1	81970387	81971981	RP5-837I24.6
CATG00000097846	7.41965e-05	4.03323	0.151974	0.442191	0.297083	0.0259123	+	CATG00000097846.1	lncRNA_intergenic	__na	not_DHS	__na	bin4:1000-2000nt	type1:unspliced	tier2_permissive	7	1	nonCoding	0.81818	FANTOM	1	chr8:7946339..7946340,+	0	1858	1858	no	no	no	no	chr8	7946340	7948197	CATG00000097846
CATG00000008342	7.5104e-05	4.01839	0.0643758	0.187997	0.126186	0.0259708	+	CATG00000008342.1	lncRNA_antisense	__na	not_DHS	__na	bin5:>2000nt	type2:di-exonic	tier2_permissive	6	1	nonCoding	0.31507	ENCODE	1	chr12:23662159..23662160,+	0	58115	8144	no	no	no	yes	chr12	23662160	23720274	CATG00000008342
ENSG00000107758	7.48677e-05	4.01849	0.0336768	0.098337	0.0660069	0.0259708	-	PPP3CB	coding_mRNA	coding_mRNA	DHS_promoter	protein_coding	bin5:>2000nt	type4:at_least_4_exons	tier4_stringent	271455	30	coding	0.98759	ENCODE:FANTOM:GENCODE:HUBDMAP	4	chr10:75255724..75255792,-	14.4352	59589	4000	no	no	no	no	chr10	75195883	75255774	PPP3CB
CATG00000094848	7.70813e-05	-4.01172	-0.140367	-0.0479638	-0.0941655	0.0262993	+	CATG00000094848.1	uncertain_coding	__na	DHS_enhancer	__na	bin5:>2000nt	type3:tri-exonic	tier3_robust	85	9	uncertain	0.29032	ENCODE:FANTOM:HUBDMAP:MITRANS	4	chr7:158766986..158767004,+	0	15657	13395	no	no	no	no	chr7	158766995	158782651	CATG00000094848
ENSG00000263820	7.71779e-05	-4.01366	-0.183761	-0.0628178	-0.12329	0.0262993	-	AC005702.2	small_RNA	__na	not_DHS	miRNA	bin3:500-1000nt	type1:unspliced	tier2_permissive	85	1	uncertain	0.76375	GENCODE	1	chr17:58120720..58120727,-	0	556	556	no	no	no	no	chr17	58120166	58120721	AC005702.2
ENSG00000265638	7.71779e-05	-4.01366	-0.183761	-0.0628178	-0.12329	0.0262993	-	AC005702.3	small_RNA	__na	not_DHS	miRNA	bin3:500-1000nt	type1:unspliced	tier2_permissive	85	1	nonCoding	0.76375	GENCODE	1	chr17:58120720..58120727,-	0	667	667	no	no	no	no	chr17	58120055	58120721	AC005702.3
ENSG00000150630	7.8461e-05	4.00811	0.0447153	0.131023	0.087869	0.0264795	-	VEGFC	coding_mRNA	coding_mRNA	DHS_promoter	protein_coding	bin5:>2000nt	type4:at_least_4_exons	tier4_stringent	55714	38	coding	0.97926	ENCODE:FANTOM:GENCODE:HUBDMAP:MITRANS	5	chr4:177714068..177714085,-	10.1003	433863	21466	no	no	no	no	chr4	177567985	178083007	VEGFC
ENSG00000238131	7.81635e-05	4.00814	0.140624	0.412011	0.276317	0.0264795	-	RP11-806J6.1	lncRNA_intergenic	__na	DHS_dyadic	lincRNA	bin3:500-1000nt	type4:at_least_4_exons	tier3_robust	53	2	nonCoding	0.49206	GENCODE:HUBDMAP	2	chr7:54015454..54015497,-	0	31704	643	no	no	no	no	chr7	53983752	54015455	RP11-806J6.1
ENSG00000196233	7.97448e-05	4.00782	0.0322631	0.0945782	0.0634207	0.0266564	+	LCOR	coding_mRNA	coding_mRNA	DHS_promoter	protein_coding	bin5:>2000nt	type4:at_least_4_exons	tier4_stringent	99766	46	coding	0.90803	ENCODE:FANTOM:GENCODE:HUBDMAP:MITRANS	5	chr10:98592009..98592061,+	11.2809	165870	18212	no	no	no	no	chr10	98590426	98762233	LCOR
ENSG00000251393	7.95214e-05	4.00338	0.0282926	0.0830178	0.0556552	0.0266564	+	RP1-240K6.3	lncRNA_divergent	__na	not_DHS	processed_transcript	bin5:>2000nt	type4:at_least_4_exons	tier4_stringent	12550	11	uncertain	0.96642	FANTOM:GENCODE:HUBDMAP:MITRANS	4	chr14:73959719..73959722,+	2.8966	81344	4617	no	no	no	no	chr14	73929124	74010467	RP1-240K6.3
CATG00000022172	8.12713e-05	-3.99838	-0.827143	-0.281423	-0.554283	0.0269582	-	CATG00000022172.1	coding_mRNA	__na	DHS_enhancer	__na	bin5:>2000nt	type4:at_least_4_exons	tier2_permissive	3	5	coding	-0.13684	ENCODE:HUBDMAP:MITRANS	3	chr14:104756010..104756011,-	0	8469	7885	no	no	no	no	chr14	104747543	104756011	CATG00000022172
CATG00000071551	8.14156e-05	-3.99772	-0.334605	-0.113822	-0.224214	0.0269582	-	CATG00000071551.1	short_ncRNA	__na	not_DHS	__na	bin1:<200nt	type1:unspliced	tier2_permissive	7	1	nonCoding	-0.61131	FANTOM	1	chr4:515515..515516,-	0	189	189	no	no	no	no	chr4	515328	515516	CATG00000071551
ENSG00000184226	8.22145e-05	3.99514	0.0393799	0.115862	0.0776207	0.0269683	-	PCDH9	coding_mRNA	coding_mRNA	DHS_promoter	protein_coding	bin5:>2000nt	type4:at_least_4_exons	tier4_stringent	17291	69	coding	0.56575	ENCODE:FANTOM:GENCODE:HUBDMAP:MITRANS	5	chr13:67804445..67804475,-	4.65553	927502	96686	no	no	no	no	chr13	66872474	67872542	PCDH9
ENSG00000253301	8.20362e-05	-3.99744	-0.131592	-0.0447526	-0.0881724	0.0269683	+	RP11-513O17.2	lncRNA_intergenic	__na	not_DHS	lincRNA	bin5:>2000nt	type4:at_least_4_exons	tier4_stringent	1206	23	uncertain	0.95238	ENCODE:FANTOM:GENCODE:HUBDMAP:MITRANS	5	chr8:58106143..58106162,+	8.26641	98696	24542	no	no	no	no	chr8	58055224	58153919	RP11-513O17.2
CATG00000060385	8.30419e-05	-3.99539	-0.586324	-0.199249	-0.392786	0.0269875	+	CATG00000060385.1	lncRNA_antisense	__na	DHS_dyadic	__na	bin4:1000-2000nt	type3:tri-exonic	tier2_permissive	13	1	nonCoding	-0.70142	HUBDMAP	1	chr3:64313359..64313371,+	0	2577	1146	no	no	no	yes	chr3	64313371	64315947	CATG00000060385
ENSG00000236423	8.30083e-05	-3.99483	-0.103866	-0.0352923	-0.0695793	0.0269875	+	RP13-15E13.1	lncRNA_divergent	p_lncRNA_divergent	DHS_promoter	lincRNA	bin5:>2000nt	type4:at_least_4_exons	tier4_stringent	4818	11	uncertain	-0.91117	ENCODE:FANTOM:GENCODE:HUBDMAP:MITRANS	5	chr1:3816953..3816985,+	1.39755	19693	19532	no	no	no	no	chr1	3816913	3836605	LINC01134
ENSG00000120328	8.41409e-05	-3.98979	-0.108674	-0.036871	-0.0727724	0.0272186	+	PCDHB12	coding_mRNA	coding_mRNA	DHS_promoter	protein_coding	bin5:>2000nt	type2:di-exonic	tier4_stringent	4631	8	coding	0.99516	ENCODE:FANTOM:GENCODE:HUBDMAP:MITRANS	5	chr5:140588283..140588299,+	0.0933683	56875	45880	no	no	no	no	chr5	140588291	140645165	PCDHB12
ENSG00000132388	8.54138e-05	3.98787	0.0331856	0.0978903	0.0655379	0.0274426	-	UBE2G1	coding_mRNA	coding_mRNA	DHS_promoter	protein_coding	bin5:>2000nt	type4:at_least_4_exons	tier4_stringent	264497	26	coding	0.99424	ENCODE:FANTOM:GENCODE:HUBDMAP	4	chr17:4269768..4269835,-	6.16315	97260	9887	no	no	no	no	chr17	4172071	4269970	UBE2G1
ENSG00000235532	8.56151e-05	3.98538	0.0450723	0.133038	0.0890552	0.0274426	+	LINC00402	lncRNA_intergenic	__na	DHS_dyadic	lincRNA	bin5:>2000nt	type4:at_least_4_exons	tier4_stringent	7304	16	nonCoding	0.9887	ENCODE:FANTOM:GENCODE:HUBDMAP:MITRANS	5	chr13:74805561..74805604,+	13.2831	177255	3953	no	yes	no	no	chr13	74785409	74983299	LINC00402
ENSG00000088726	8.70448e-05	-3.9822	-0.136055	-0.046042	-0.0910483	0.0276711	-	TMEM40	coding_mRNA	__na	DHS_enhancer	protein_coding	bin5:>2000nt	type4:at_least_4_exons	tier4_stringent	41431	10	coding	0.99572	FANTOM:GENCODE:HUBDMAP:MITRANS	4	chr3:12800751..12800777,-	12.0404	25796	2463	no	no	no	no	chr3	12774963	12800758	TMEM40
ENSG00000224876	8.71164e-05	-3.98066	-0.247976	-0.0838856	-0.165931	0.0276711	-	RP11-49G10.3	lncRNA_divergent	__na	not_DHS	antisense	bin3:500-1000nt	type2:di-exonic	tier2_permissive	6	2	nonCoding	-0.96185	GENCODE:HUBDMAP:MITRANS	3	chr20:31805053..31805054,-	0	2329	547	no	no	no	no	chr20	31802726	31805054	RP11-49G10.3
CATG00000103371	8.80668e-05	3.9789	0.148465	0.439177	0.293821	0.027847	-	CATG00000103371.1	sense_overlap_RNA	__na	DHS_enhancer	__na	bin4:1000-2000nt	type1:unspliced	tier2_permissive	88	3	nonCoding	0.42857	FANTOM	1	chr8:101475905..101475932,-	0	1286	1286	no	no	no	yes	chr8	101474621	101475906	CATG00000103371
ENSG00000041515	8.95961e-05	3.9764	0.0256948	0.0760845	0.0508897	0.0282035	+	MYO16	coding_mRNA	coding_mRNA	DHS_promoter	protein_coding	bin5:>2000nt	type4:at_least_4_exons	tier4_stringent	14201	58	coding	0.97177	ENCODE:FANTOM:GENCODE:HUBDMAP:MITRANS	5	chr13:109148056..109148084,+	39.1432	645594	7910	no	no	no	no	chr13	109147656	109861172	MYO16
CATG00000076913	9.08619e-05	3.97037	0.0776723	0.230397	0.154034	0.0282223	+	CATG00000076913.1	lncRNA_intergenic	__na	not_DHS	__na	bin5:>2000nt	type4:at_least_4_exons	tier2_permissive	35	1	nonCoding	0.66372	FANTOM	1	chr5:103416606..103416613,+	0.634619	36742	12652	yes	no	no	no	chr5	103416607	103453348	CATG00000076913
ENSG00000261105	9.05424e-05	3.97083	0.0403287	0.119602	0.0799655	0.0282223	-	RP11-173B14.5	lncRNA_divergent	p_lncRNA_divergent	DHS_promoter	antisense	bin5:>2000nt	type4:at_least_4_exons	tier4_stringent	16845	13	uncertain	-0.86228	ENCODE:GENCODE:HUBDMAP:MITRANS	4	chr13:76210283..76210375,-	0.989108	40128	9518	no	no	no	no	chr13	76170163	76210290	RP11-173B14.5
CATG00000007097	9.04214e-05	-3.97525	-0.323196	-0.109094	-0.216145	0.0282223	-	CATG00000007097.1	lncRNA_intergenic	p_lncRNA_intergenic	DHS_promoter	__na	bin4:1000-2000nt	type1:unspliced	tier3_robust	39	1	nonCoding	0.14146	ENCODE:FANTOM	2	chr11:116451187..116451203,-	0	1760	1760	no	no	no	no	chr11	116449437	116451196	CATG00000007097
CATG00000094805	9.13462e-05	-3.96872	-0.410734	-0.138397	-0.274566	0.0282477	+	CATG00000094805.1	lncRNA_intergenic	e_lncRNA	DHS_enhancer	__na	bin3:500-1000nt	type1:unspliced	tier2_permissive	226	1	nonCoding	0.18954	FANTOM	1	chr7:157111041..157111066,+	0	522	522	no	no	no	no	chr7	157111061	157111582	CATG00000094805
ENSG00000051825	9.25449e-05	3.96818	0.0333818	0.0991147	0.0662483	0.0284929	-	MPHOSPH9	coding_mRNA	coding_mRNA	DHS_promoter	protein_coding	bin5:>2000nt	type4:at_least_4_exons	tier4_stringent	82144	47	coding	-0.04938	ENCODE:FANTOM:GENCODE	3	chr12:123717643..123717700,-	28.5285	81032	8178	no	no	no	no	chr12	123636657	123728549	MPHOSPH9
ENSG00000131378	9.31048e-05	-3.96649	-0.074145	-0.0249584	-0.0495517	0.0285401	-	RFTN1	coding_mRNA	coding_mRNA	DHS_promoter	protein_coding	bin5:>2000nt	type4:at_least_4_exons	tier4_stringent	141502	55	coding	0.96146	ENCODE:FANTOM:GENCODE:HUBDMAP:MITRANS	5	chr3:16555150..16555228,-	12.2678	228759	40149	no	no	no	no	chr3	16323881	16558548	RFTN1
ENSG00000214401	9.4068e-05	-3.96255	-0.159555	-0.0536454	-0.1066	0.02871	+	KANSL1-AS1	lncRNA_divergent	p_lncRNA_divergent	DHS_promoter	antisense	bin3:500-1000nt	type2:di-exonic	tier4_stringent	31666	4	nonCoding	-0.30386	ENCODE:FANTOM:GENCODE	3	chr17:44270926..44270973,+	0.929863	5006	992	no	no	no	no	chr17	44269247	44274252	KANSL1-AS1
CATG00000049396	9.72551e-05	3.95359	0.118269	0.352793	0.235531	0.0295542	-	CATG00000049396.1	lncRNA_intergenic	e_lncRNA	DHS_enhancer	__na	bin3:500-1000nt	type2:di-exonic	tier2_permissive	6	1	nonCoding	-0.00917	HUBDMAP	1	chr1:19292438..19292439,-	0	6646	594	no	no	no	no	chr1	19285794	19292439	CATG00000049396
CATG00000015172	9.9964e-05	3.94587	0.0434861	0.130045	0.0867655	0.0296453	+	CATG00000015172.1	lncRNA_antisense	e_lncRNA	DHS_enhancer	__na	bin5:>2000nt	type4:at_least_4_exons	tier3_robust	271	12	nonCoding	-0.44543	ENCODE:FANTOM:MITRANS	3	chr13:67695360..67695405,+	0.786257	127741	8865	no	no	no	no	chr13	67675145	67802885	CATG00000015172
CATG00000100189	9.92253e-05	-3.94777	-0.488369	-0.163411	-0.32589	0.0296453	+	CATG00000100189.1	lncRNA_divergent	p_lncRNA_divergent	DHS_promoter	__na	bin2:200-500nt	type1:unspliced	tier2_permissive	44	1	nonCoding	-0.8033	HUBDMAP	1	chr8:109095581..109095584,+	0	335	335	no	no	no	no	chr8	109095583	109095917	CATG00000100189
ENSG00000168129	9.9458e-05	-3.94715	-0.321393	-0.107518	-0.214455	0.0296453	+	AC098817.5	pseudogene	__na	not_DHS	pseudogene	bin3:500-1000nt	type1:unspliced	tier3_robust	333	3	uncertain	0.87611	FANTOM:GENCODE	2	chr2:83084521..83084545,+	0	955	955	no	no	no	no	chr2	83083931	83085212	AC098817.5
ENSG00000249307	9.83905e-05	3.95006	0.028224	0.0842864	0.0562552	0.0296453	+	LINC01088	lncRNA_intergenic	e_lncRNA	DHS_enhancer	antisense	bin5:>2000nt	type4:at_least_4_exons	tier4_stringent	26586	47	nonCoding	0.97387	ENCODE:FANTOM:GENCODE:HUBDMAP:MITRANS	5	chr4:80132811..80132835,+	13.4849	339835	5359	no	no	no	no	chr4	79860667	80232499	LINC01088
ENSG00000251257	9.88699e-05	-3.95078	-0.147884	-0.0495226	-0.0987034	0.0296453	-	CTD-2263F21.1	lncRNA_divergent	e_lncRNA	DHS_enhancer	antisense	bin5:>2000nt	type3:tri-exonic	tier4_stringent	6225	9	nonCoding	0.98634	ENCODE:FANTOM:GENCODE:HUBDMAP	4	chr5:38468399..38468427,-	0	7378	3884	no	no	no	no	chr5	38461029	38469568	CTD-2263F21.1
ENSG00000269117	0.000100089	-3.94602	-0.345615	-0.115572	-0.230593	0.0296453	+	AL121901.1	coding_mRNA	__na	not_DHS	protein_coding	bin1:<200nt	type1:unspliced	tier2_permissive	39	1	nonCoding	0.6	GENCODE:HUBDMAP	2	chr20:31823292..31823295,+	0	95	95	no	yes	no	no	chr20	31823293	31823387	AL121901.1
ENSG00000243179	0.000102926	-3.9385	-0.326882	-0.109035	-0.217959	0.0303574	+	AC110769.3	lncRNA_sense_intronic	__na	not_DHS	lincRNA	bin5:>2000nt	type2:di-exonic	tier4_stringent	3234	2	nonCoding	0.99232	ENCODE:GENCODE	2	chr2:114738921..114738935,+	0	6405	6405	no	no	no	no	chr2	114737562	114745338	AC110769.3
CATG00000014212	0.000103876	3.93648	0.072295	0.216891	0.144593	0.0305094	+	CATG00000014212.1	lncRNA_intergenic	e_lncRNA	DHS_enhancer	__na	bin3:500-1000nt	type2:di-exonic	tier3_robust	118	1	nonCoding	0.775	MITRANS	1	chr13:31270551..31270561,+	0	2350	979	no	no	no	no	chr13	31270552	31272901	CATG00000014212
ENSG00000215417	0.000105778	3.93282	0.0460976	0.138482	0.0922897	0.0308707	+	MIR17HG	lncRNA_intergenic	p_lncRNA_intergenic	DHS_promoter	processed_transcript	bin5:>2000nt	type4:at_least_4_exons	tier4_stringent	68902	18	uncertain	0.93523	ENCODE:FANTOM:GENCODE:HUBDMAP:MITRANS	5	chr13:91999932..91999950,+	0.511709	28575	28355	no	no	no	no	chr13	91999241	92029951	MIR17HG
ENSG00000228877	0.000105985	-3.9318	-0.101421	-0.0337511	-0.0675862	0.0308707	+	RP11-473E2.4	lncRNA_intergenic	__na	DHS_dyadic	lincRNA	bin5:>2000nt	type3:tri-exonic	tier3_robust	317	12	uncertain	0.87988	ENCODE:FANTOM:GENCODE:HUBDMAP:MITRANS	5	chr9:137393765..137393809,+	0.26087	58944	3296	no	no	no	no	chr9	137378140	137437090	RP11-473E2.4
CATG00000046618	0.000109591	-3.92259	-0.364464	-0.120915	-0.24269	0.0311922	+	CATG00000046618.1	lncRNA_intergenic	e_lncRNA	DHS_enhancer	__na	bin5:>2000nt	type1:unspliced	tier3_robust	272	3	nonCoding	0.12581	ENCODE:FANTOM	2	chr2:217970759..217970782,+	0	4594	4594	no	no	no	no	chr2	217970702	217975762	CATG00000046618
CATG00000051238	0.000108757	-3.92815	-0.243556	-0.0809263	-0.162241	0.0311922	-	CATG00000051238.1	lncRNA_divergent	__na	not_DHS	__na	bin5:>2000nt	type1:unspliced	tier2_permissive	5	1	nonCoding	-0.69139	ENCODE	1	chr2:201453212..201453213,-	0	2826	2826	no	no	no	no	chr2	201450388	201453213	CATG00000051238
CATG00000051514	0.000109591	-3.92259	-0.364464	-0.120915	-0.24269	0.0311922	-	CATG00000051514.1	lncRNA_intergenic	__na	not_DHS	__na	bin3:500-1000nt	type1:unspliced	tier2_permissive	3	1	nonCoding	0.04545	ENCODE	1	chr2:217973489..217973490,-	0	669	669	no	no	no	no	chr2	217972822	217973490	CATG00000051514
CATG00000107027	0.000109057	-3.92443	-0.334764	-0.111125	-0.222945	0.0311922	+	CATG00000107027.1	coding_mRNA	__na	not_DHS	__na	bin5:>2000nt	type1:unspliced	tier2_permissive	4	1	coding	0.22951	ENCODE	1	chr9:126959159..126959160,+	0	2613	2613	no	no	no	yes	chr9	126959160	126961772	CATG00000107027
ENSG00000233818	0.000109755	3.92249	0.0291159	0.0877669	0.0584414	0.0311922	+	AP000695.4	lncRNA_antisense	__na	not_DHS	antisense	bin5:>2000nt	type3:tri-exonic	tier3_robust	101	9	nonCoding	0.67123	ENCODE:GENCODE:HUBDMAP:MITRANS	4	chr21:37818134..37818138,+	0.819561	88495	2532	yes	no	no	no	chr21	37816240	37904734	AP000695.4
CATG00000016195	0.000108406	3.92694	0.028166	0.0847858	0.0564759	0.0311922	+	CATG00000016195.1	lncRNA_sense_intronic	__na	not_DHS	__na	bin3:500-1000nt	type2:di-exonic	tier2_permissive	19	1	nonCoding	0.504	FANTOM	1	chr13:109637779..109637786,+	0	276503	674	no	no	no	no	chr13	109637784	109914286	CATG00000016195
ENSG00000236267	0.00011037	3.9208	0.106274	0.320526	0.2134	0.0312405	-	AP006216.5	lncRNA_intergenic	e_lncRNA	DHS_enhancer	antisense	bin4:1000-2000nt	type2:di-exonic	tier3_robust	57	4	nonCoding	-0.15226	ENCODE:GENCODE:HUBDMAP:MITRANS	4	chr11:116684737..116684773,-	0	1222	1188	no	no	no	no	chr11	116683547	116684768	AP006216.5
ENSG00000178919	0.000111068	-3.91964	-0.217772	-0.0721724	-0.144972	0.0313118	+	FOXE1	coding_mRNA	coding_mRNA	DHS_promoter	protein_coding	bin5:>2000nt	type1:unspliced	tier4_stringent	9383	4	coding	0.74771	ENCODE:FANTOM:GENCODE:HUBDMAP:MITRANS	5	chr9:100615499..100615519,+	0	7977	7977	no	no	no	no	chr9	100614370	100622510	FOXE1
CATG00000030234	0.000112598	-3.91746	-0.189097	-0.0626137	-0.125855	0.0316162	-	CATG00000030234.1	coding_mRNA	__na	not_DHS	__na	bin5:>2000nt	type3:tri-exonic	tier2_permissive	53	4	coding	0.52101	ENCODE:MITRANS	2	chr16:87253264..87253277,-	0	3977	3977	no	no	no	no	chr16	87250320	87256394	CATG00000030234
CATG00000087943	0.000114258	-3.9128	-1.11549	-0.368804	-0.742145	0.0318276	-	CATG00000087943.1	lncRNA_intergenic	p_lncRNA_intergenic	DHS_promoter	__na	bin2:200-500nt	type1:unspliced	tier2_permissive	5	1	nonCoding	0.66372	FANTOM	1	chr6:28770592..28770593,-	0	299	299	no	no	no	no	chr6	28770295	28770593	CATG00000087943
CATG00000017457	0.000113836	3.9131	0.0819754	0.2479	0.164938	0.0318277	-	CATG00000017457.1	sense_overlap_RNA	__na	not_DHS	__na	bin4:1000-2000nt	type2:di-exonic	tier2_permissive	17	1	nonCoding	0.67521	ENCODE	1	chr13:74537129..74537132,-	0	1693	1687	no	no	no	no	chr13	74535439	74537131	CATG00000017457
CATG00000023569	0.000116253	-3.90838	-0.282184	-0.0931542	-0.187669	0.0320519	+	CATG00000023569.1	lncRNA_intergenic	p_lncRNA_intergenic	DHS_promoter	__na	bin4:1000-2000nt	type1:unspliced	tier3_robust	171	2	nonCoding	0.94553	ENCODE:FANTOM:HUBDMAP	3	chr15:72929363..72929369,+	0	1272	1272	no	no	no	no	chr15	72929367	72930638	CATG00000023569
ENSG00000148842	0.00011689	3.914	0.0291825	0.0882934	0.0587379	0.0320519	+	CNNM2	coding_mRNA	coding_mRNA	DHS_promoter	protein_coding	bin5:>2000nt	type4:at_least_4_exons	tier4_stringent	40654	20	coding	0.97906	ENCODE:FANTOM:GENCODE:HUBDMAP:MITRANS	5	chr10:104678032..104678094,+	8.1	171928	15856	no	no	no	no	chr10	104678051	104850077	CNNM2
ENSG00000236529	0.000116007	-3.90815	-0.159768	-0.0527425	-0.106255	0.0320519	+	RP13-254B10.1	pseudogene	__na	DHS_enhancer	pseudogene	bin5:>2000nt	type1:unspliced	tier2_permissive	42	2	coding	0.64179	GENCODE:HUBDMAP	2	chr7:65302667..65302695,+	0	7823	7823	no	no	no	yes	chr7	65302693	65310515	RP13-254B10.1
CATG00000015788	0.000116471	3.91183	0.0319955	0.0968458	0.0644207	0.0320519	+	CATG00000015788.1	lncRNA_intergenic	__na	not_DHS	__na	bin3:500-1000nt	type2:di-exonic	tier2_permissive	3	1	nonCoding	-0.13043	FANTOM	1	chr13:95488649..95488650,+	0	256716	511	yes	no	no	no	chr13	95488650	95745365	CATG00000015788
ENSG00000259316	0.000118832	3.90407	0.0264228	0.0801703	0.0532965	0.0324577	-	CTD-2116N17.1	coding_mRNA	coding_mRNA	DHS_promoter	protein_coding	bin5:>2000nt	type4:at_least_4_exons	tier4_stringent	6787	12	coding	-0.84225	ENCODE:GENCODE:HUBDMAP	3	chr15:64679858..64679903,-	14.7654	222135	19878	no	no	no	no	chr15	64456765	64679871	CTD-2116N17.1
ENSG00000006075	0.000121632	3.89629	0.091773	0.279151	0.185462	0.0330939	-	CCL3	coding_mRNA	__na	DHS_enhancer	protein_coding	bin4:1000-2000nt	type3:tri-exonic	tier4_stringent	1503436	4	uncertain	0.99825	FANTOM:GENCODE:MITRANS	3	chr17:34417479..34417496,-	1.23612	1890	1468	no	no	no	no	chr17	34415600	34417489	CCL3
CATG00000118021	0.000123644	-3.89264	-0.167834	-0.0551035	-0.111469	0.0335113	-	CATG00000118021.1	coding_mRNA	__na	DHS_promoter	__na	bin5:>2000nt	type4:at_least_4_exons	tier3_robust	91	5	coding	0.78947	FANTOM:MITRANS	2	chr10:48952445..48952474,-	11.4819	51359	3989	no	no	no	no	chr10	48901105	48952463	CATG00000118021
ENSG00000164318	0.00012626	-3.88798	-0.071762	-0.0235208	-0.0476414	0.034015	+	EGFLAM	coding_mRNA	coding_mRNA	DHS_promoter	protein_coding	bin5:>2000nt	type4:at_least_4_exons	tier4_stringent	13097	36	coding	0.98873	ENCODE:FANTOM:GENCODE:HUBDMAP:MITRANS	5	chr5:38445641..38445658,+	21.9168	213287	10380	no	no	no	no	chr5	38257673	38475031	EGFLAM
ENSG00000263422	0.000126471	-3.8867	-0.173842	-0.0569583	-0.1154	0.034015	-	AC005702.1	small_RNA	__na	not_DHS	miRNA	bin4:1000-2000nt	type1:unspliced	tier2_permissive	85	1	nonCoding	0.76375	GENCODE	1	chr17:58120720..58120727,-	0	1000	1000	no	no	no	no	chr17	58119722	58120721	AC005702.1
CATG00000046920	0.000128864	3.8839	0.101299	0.309543	0.205421	0.0345262	+	CATG00000046920.1	lncRNA_intergenic	__na	not_DHS	__na	bin4:1000-2000nt	type1:unspliced	tier3_robust	401	2	nonCoding	0.58543	FANTOM:HUBDMAP	2	chr2:227586983..227587024,+	0	1250	1250	no	no	no	no	chr2	227585930	227587179	CATG00000046920
CATG00000012641	0.000129589	3.87986	0.0578707	0.17704	0.117455	0.0345543	-	CATG00000012641.1	lncRNA_intergenic	e_lncRNA	DHS_enhancer	__na	bin5:>2000nt	type4:at_least_4_exons	tier4_stringent	474	6	nonCoding	0.91897	ENCODE:HUBDMAP:MITRANS	3	chr12:85863402..85863431,-	0.871429	48456	9788	no	no	no	yes	chr12	85814957	85863412	CATG00000012641
ENSG00000168615	0.000129953	3.87949	0.0451532	0.138157	0.0916552	0.0345543	+	ADAM9	coding_mRNA	coding_mRNA	DHS_promoter	protein_coding	bin5:>2000nt	type4:at_least_4_exons	tier4_stringent	496074	65	coding	0.99617	ENCODE:FANTOM:GENCODE:HUBDMAP	4	chr8:38854418..38854514,+	23.817	117063	10888	no	no	no	no	chr8	38845990	38963711	ADAM9
ENSG00000253767	0.000132119	-3.87498	-0.0762392	-0.024878	-0.0505586	0.0349977	+	PCDHGA8	coding_mRNA	coding_mRNA	DHS_promoter	protein_coding	bin5:>2000nt	type4:at_least_4_exons	tier3_robust	363	1	coding	0.96656	GENCODE	1	chr5:140772184..140772205,+	2.1607	120347	4786	no	no	no	no	chr5	140772200	140892546	PCDHGA8
CATG00000095873	0.000133181	-3.87354	-0.388656	-0.126751	-0.257703	0.0350146	-	CATG00000095873.1	lncRNA_divergent	p_lncRNA_divergent	DHS_promoter	__na	bin2:200-500nt	type1:unspliced	tier2_permissive	96	1	nonCoding	0.21154	FANTOM	1	chr7:48495194..48495227,-	0	478	478	no	no	yes	no	chr7	48494723	48495200	CATG00000095873
ENSG00000244753	0.000132769	3.87378	0.054971	0.168532	0.111752	0.0350146	-	RPL15P21	pseudogene	__na	not_DHS	pseudogene	bin5:>2000nt	type2:di-exonic	tier4_stringent	10450	2	nonCoding	0.99435	GENCODE:MITRANS	2	chr17:10764813..10764816,-	0	4097	4097	no	no	yes	no	chr17	10760719	10764815	RPL15P21
ENSG00000095951	0.000136426	3.86991	0.0179872	0.0552404	0.0366138	0.035734	+	HIVEP1	coding_mRNA	coding_mRNA	DHS_promoter	protein_coding	bin5:>2000nt	type4:at_least_4_exons	tier4_stringent	105955	71	coding	0.99038	ENCODE:FANTOM:GENCODE:HUBDMAP:MITRANS	5	chr6:12012170..12012245,+	14.4193	411966	25741	no	no	no	no	chr6	12008832	12550956	HIVEP1
CATG00000015424	0.000137672	3.86438	0.114604	0.352527	0.233566	0.0359263	+	CATG00000015424.1	lncRNA_intergenic	e_lncRNA	DHS_enhancer	__na	bin4:1000-2000nt	type1:unspliced	tier3_robust	96	1	nonCoding	0.69444	ENCODE:FANTOM	2	chr13:80025927..80025937,+	0	1461	1461	no	no	no	no	chr13	80025932	80027392	CATG00000015424
CATG00000063877	0.000140951	-3.85863	-0.248917	-0.0807523	-0.164834	0.0364132	-	CATG00000063877.1	lncRNA_intergenic	e_lncRNA	DHS_enhancer	__na	bin4:1000-2000nt	type1:unspliced	tier3_robust	134	3	nonCoding	0.435	HUBDMAP	1	chr3:16181968..16181984,-	0	1422	1422	no	no	no	no	chr3	16181074	16183888	CATG00000063877
CATG00000108658	0.000141349	-3.85757	-0.114996	-0.0372937	-0.0761448	0.0364132	-	CATG00000108658.1	coding_mRNA	__na	not_DHS	__na	bin5:>2000nt	type4:at_least_4_exons	tier2_permissive	11	2	coding	-0.02834	FANTOM:MITRANS	2	chr9:79634986..79634987,-	0	104867	4638	no	no	no	no	chr9	79530121	79634987	CATG00000108658
ENSG00000225361	0.000141613	-3.85789	-0.0960602	-0.0311535	-0.0636069	0.0364132	-	PPP1R26-AS1	lncRNA_divergent	p_lncRNA_divergent	DHS_promoter	antisense	bin5:>2000nt	type4:at_least_4_exons	tier4_stringent	9873	34	uncertain	0.96007	ENCODE:FANTOM:GENCODE:HUBDMAP:MITRANS	5	chr9:138372572..138372608,-	1.26962	170861	22220	no	no	no	no	chr9	138200327	138372580	PPP1R26-AS1
ENSG00000267918	0.000141294	-3.85769	-0.0987679	-0.0320321	-0.0654	0.0364132	-	AL117190.2	coding_mRNA	__na	DHS_enhancer	protein_coding	bin5:>2000nt	type2:di-exonic	tier4_stringent	6707	2	coding	-0.03907	GENCODE:HUBDMAP	2	chr14:101295407..101295466,-	0	7192	7192	no	no	no	no	chr14	101295066	101302559	AL117190.2
CATG00000020336	0.000142686	-3.85612	-0.121399	-0.0393456	-0.0803724	0.0365553	+	CATG00000020336.1	short_ncRNA	__na	DHS_enhancer	__na	bin1:<200nt	type3:tri-exonic	tier2_permissive	4	1	nonCoding	-0.83402	ENCODE	1	chr14:106691795..106691796,+	0	124148	98	no	no	no	no	chr14	106691796	106815943	CATG00000020336
CATG00000014588	0.000146627	3.84813	0.140142	0.433596	0.286869	0.0365727	+	CATG00000014588.1	lncRNA_divergent	e_lncRNA	DHS_enhancer	__na	bin4:1000-2000nt	type1:unspliced	tier2_permissive	17	1	nonCoding	0.03245	HUBDMAP	1	chr13:44765807..44765809,+	0	1015	1015	no	no	no	no	chr13	44765809	44766823	CATG00000014588
ENSG00000177992	0.000144617	-3.85199	-0.163029	-0.0527637	-0.107897	0.0365727	+	SPATA31E1	coding_mRNA	__na	not_DHS	protein_coding	bin5:>2000nt	type4:at_least_4_exons	tier3_robust	174	3	coding	0.79891	GENCODE:HUBDMAP:MITRANS	3	chr9:90497786..90497793,+	2.22727	26916	25320	no	no	no	no	chr9	90479040	90505955	SPATA31E1
ENSG00000224421	0.000145839	-3.85307	-1.54032	-0.498532	-1.01943	0.0365727	-	ATP5J2LP	pseudogene	__na	not_DHS	pseudogene	bin2:200-500nt	type1:unspliced	tier3_robust	471	1	nonCoding	0.92937	GENCODE	1	chr21:37761466..37761468,-	0	293	293	no	no	no	no	chr21	37761176	37761468	ATP5J2LP
ENSG00000227036	0.000146922	-3.84774	-0.0558539	-0.0180496	-0.0369517	0.0365727	-	LINC00511	lncRNA_intergenic	p_lncRNA_intergenic	DHS_promoter	lincRNA	bin5:>2000nt	type4:at_least_4_exons	tier4_stringent	14325	47	nonCoding	0.98376	ENCODE:FANTOM:GENCODE:HUBDMAP:MITRANS	5	chr17:70588936..70588951,-	10.15	350343	22298	no	no	no	no	chr17	70286323	70637358	LINC00511
ENSG00000227700	0.000146155	-3.84912	-0.143964	-0.0465461	-0.0952552	0.0365727	+	RP11-301M17.1	pseudogene	__na	DHS_promoter	pseudogene	bin3:500-1000nt	type1:unspliced	tier4_stringent	863	2	nonCoding	0.78419	GENCODE:HUBDMAP	2	chr1:147718018..147718038,+	0	933	933	no	no	no	no	chr1	147717022	147718956	RP11-301M17.1
ENSG00000234460	0.000144617	-3.85199	-0.163029	-0.0527637	-0.107897	0.0365727	+	XXyac-YM21GA2.4	lncRNA_intergenic	e_lncRNA	DHS_enhancer	lincRNA	bin5:>2000nt	type2:di-exonic	tier3_robust	313	10	uncertain	0.8301	ENCODE:GENCODE:HUBDMAP:MITRANS	4	chr9:90489081..90489105,+	0	28237	25276	no	no	no	yes	chr9	90477719	90505955	XXyac-YM21GA2.4
ENSG00000265818	0.000146635	3.85007	0.0236261	0.0730636	0.0483448	0.0365727	-	EEF1E1-BLOC1S5	coding_mRNA	coding_mRNA	DHS_promoter	protein_coding	bin5:>2000nt	type4:at_least_4_exons	tier4_stringent	228072	2	coding	0.99426	FANTOM:GENCODE	2	chr6:8102752..8102806,-	4.87284	89044	3007	no	no	no	no	chr6	8013729	8102772	EEF1E1-BLOC1S5
ENSG00000271420	0.000145646	3.85239	0.144338	0.446021	0.295179	0.0365727	-	RP5-1057J7.7	lncRNA_intergenic	__na	not_DHS	lincRNA	bin3:500-1000nt	type1:unspliced	tier2_permissive	4	1	nonCoding	0.52448	FANTOM:GENCODE	2	chr1:23705390..23705391,-	0	519	519	no	no	yes	no	chr1	23704873	23705391	RP5-1057J7.7
CATG00000030677	0.000148397	3.84555	0.0823234	0.254959	0.168641	0.0366798	+	CATG00000030677.1	lncRNA_divergent	p_lncRNA_divergent	DHS_promoter	__na	bin3:500-1000nt	type1:unspliced	tier3_robust	47	2	nonCoding	0.09677	FANTOM:HUBDMAP	2	chr17:10101266..10101267,+	0	898	898	no	no	no	no	chr17	10101267	10102692	CATG00000030677
ENSG00000148386	0.000147885	-3.84593	-0.14758	-0.0476613	-0.0976207	0.0366798	+	LCN9	coding_mRNA	__na	DHS_enhancer	protein_coding	bin5:>2000nt	type4:at_least_4_exons	tier4_stringent	3831	13	coding	0.98927	ENCODE:FANTOM:GENCODE:HUBDMAP:MITRANS	5	chr9:138536853..138536859,+	4.32614	24287	10508	no	no	no	yes	chr9	138536857	138561143	LCN9
CATG00000090294	0.000149781	3.84461	0.111594	0.345785	0.22869	0.0368919	-	CATG00000090294.1	lncRNA_intergenic	e_lncRNA	DHS_enhancer	__na	bin4:1000-2000nt	type1:unspliced	tier2_permissive	28	1	nonCoding	-0.2107	ENCODE	1	chr6:141873720..141873723,-	0	1680	1680	yes	no	no	no	chr6	141872044	141873723	CATG00000090294
ENSG00000253537	0.000150458	-3.8415	-0.0762126	-0.0245736	-0.0503931	0.0369291	+	PCDHGA7	coding_mRNA	coding_mRNA	DHS_promoter	protein_coding	bin5:>2000nt	type4:at_least_4_exons	tier4_stringent	7057	3	coding	0.9968	GENCODE:HUBDMAP	2	chr5:140762268..140762318,+	2.49546	131175	4763	no	no	no	no	chr5	140762309	140893483	PCDHGA7
CATG00000036742	0.000152572	3.83907	0.0438739	0.136209	0.0900414	0.0371593	-	CATG00000036742.1	lncRNA_sense_intronic	__na	not_DHS	__na	bin5:>2000nt	type3:tri-exonic	tier2_permissive	17	1	nonCoding	0.34568	ENCODE	1	chr18:786918..786919,-	0.387097	21500	21241	no	no	yes	no	chr18	765420	786919	CATG00000036742
CATG00000043085	0.000152985	3.83735	0.0415897	0.129183	0.0853862	0.0371593	+	CATG00000043085.1	lncRNA_divergent	__na	not_DHS	__na	bin5:>2000nt	type2:di-exonic	tier2_permissive	14	3	nonCoding	-0.81742	ENCODE:FANTOM:MITRANS	3	chr2:64327586..64327587,+	0	44471	25563	no	no	no	no	chr2	64323266	64372057	CATG00000043085
ENSG00000260316	0.000152545	-3.83933	-0.114528	-0.0368929	-0.0757103	0.0371593	-	LA16c-306A4.2	sense_overlap_RNA	__na	not_DHS	sense_intronic	bin5:>2000nt	type2:di-exonic	tier2_permissive	20	1	uncertain	0.39048	ENCODE	1	chr16:957486..957487,-	0	3452	3267	no	no	no	no	chr16	954036	957487	LA16c-306A4.2
CATG00000012310	0.000154681	-3.84161	-0.53793	-0.173311	-0.355621	0.0374418	+	CATG00000012310.1	lncRNA_antisense	__na	DHS_dyadic	__na	bin4:1000-2000nt	type2:di-exonic	tier4_stringent	563	1	nonCoding	-0.21509	FANTOM:MITRANS	2	chr1:9910712..9910738,+	0.637838	5819	1586	no	no	no	no	chr1	9910725	9916543	CATG00000012310
ENSG00000172869	0.000155659	3.83308	0.0348567	0.10844	0.0716483	0.0375491	+	DMXL1	coding_mRNA	coding_mRNA	DHS_promoter	protein_coding	bin5:>2000nt	type4:at_least_4_exons	tier4_stringent	120043	83	coding	0.86455	ENCODE:FANTOM:GENCODE:HUBDMAP:MITRANS	5	chr5:118406796..118406904,+	46.6112	186101	19535	no	no	no	no	chr5	118403855	118589955	DMXL1
CATG00000001698	0.000157526	-3.82968	-0.168319	-0.0540392	-0.111179	0.0378695	+	CATG00000001698.1	lncRNA_sense_intronic	e_lncRNA	DHS_enhancer	__na	bin5:>2000nt	type1:unspliced	tier2_permissive	1138	4	nonCoding	0.55268	ENCODE	1	chr11:19694354..19694369,+	0	5185	5185	no	no	no	no	chr11	19687379	19699547	CATG00000001698
CATG00000009826	0.000164021	3.81915	0.0404023	0.126329	0.0833655	0.0383938	+	CATG00000009826.1	lncRNA_intergenic	__na	not_DHS	__na	bin3:500-1000nt	type4:at_least_4_exons	tier2_permissive	3	2	nonCoding	0.6	MITRANS	1	chr12:87345305..87345306,+	0.974359	380920	986	no	no	no	yes	chr12	87345306	87726225	CATG00000009826
CATG00000012436	0.000163208	3.82384	0.109572	0.342152	0.225862	0.0383938	+	CATG00000012436.1	sense_overlap_RNA	__na	not_DHS	__na	bin2:200-500nt	type2:di-exonic	tier2_permissive	5	1	nonCoding	0.84466	ENCODE	1	chr1:110541833..110541834,+	0	481	305	yes	no	no	no	chr1	110541834	110542314	CATG00000012436
CATG00000104304	0.000160867	-3.82436	-0.230187	-0.0737575	-0.151972	0.0383938	-	CATG00000104304.1	lncRNA_intergenic	e_lncRNA	DHS_enhancer	__na	bin5:>2000nt	type3:tri-exonic	tier2_permissive	27	7	nonCoding	0.19588	FANTOM:MITRANS	2	chr8:140406331..140406338,-	2.70378	31106	3824	no	yes	no	no	chr8	140375227	140418130	CATG00000104304
ENSG00000104327	0.000161964	-3.82325	-0.216079	-0.0692036	-0.142641	0.0383938	-	CALB1	coding_mRNA	coding_mRNA	DHS_promoter	protein_coding	bin5:>2000nt	type4:at_least_4_exons	tier4_stringent	50181	11	coding	0.99757	ENCODE:FANTOM:GENCODE:HUBDMAP:MITRANS	5	chr8:91095099..91095113,-	10.5234	24272	9569	no	no	no	no	chr8	91069536	91095107	CALB1
ENSG00000232110	0.000162329	3.823	0.0409399	0.127846	0.0843931	0.0383938	+	RP11-149I23.3	lncRNA_antisense	e_lncRNA	DHS_enhancer	antisense	bin5:>2000nt	type4:at_least_4_exons	tier4_stringent	3300	16	nonCoding	0.93733	ENCODE:FANTOM:GENCODE:HUBDMAP:MITRANS	5	chr10:91043420..91043437,+	3.81229	31372	4749	no	no	no	no	chr10	91020476	91052518	RP11-149I23.3
ENSG00000234456	0.000160493	-3.82495	-0.134913	-0.0432388	-0.0890759	0.0383938	+	MAGI2-AS3	lncRNA_divergent	p_lncRNA_divergent	DHS_promoter	processed_transcript	bin5:>2000nt	type4:at_least_4_exons	tier4_stringent	87194	45	nonCoding	0.52862	ENCODE:FANTOM:GENCODE:HUBDMAP:MITRANS	5	chr7:79083347..79083410,+	5.41092	19206	17368	no	no	no	no	chr7	79081491	79103254	MAGI2-AS3
ENSG00000237410	0.000163522	-3.82415	-0.142	-0.0454756	-0.0937379	0.0383938	+	AP001092.4	lncRNA_divergent	e_lncRNA	DHS_enhancer	antisense	bin5:>2000nt	type4:at_least_4_exons	tier4_stringent	2305	12	nonCoding	0.94258	ENCODE:GENCODE:MITRANS	3	chr11:64420729..64420731,+	0.54515	17564	15132	no	no	no	no	chr11	64410699	64428262	AP001092.4
ENSG00000253731	0.00016463	-3.81827	-0.0757636	-0.0242226	-0.0499931	0.0383938	+	PCDHGA6	coding_mRNA	__na	DHS_enhancer	protein_coding	bin5:>2000nt	type4:at_least_4_exons	tier4_stringent	6498	7	coding	0.98938	ENCODE:FANTOM:GENCODE:HUBDMAP	4	chr5:140753444..140753518,+	2.93796	140026	9232	no	no	no	no	chr5	140747766	140893483	PCDHGA6
ENSG00000262209	0.000164293	-3.81882	-0.0745372	-0.0238352	-0.0491862	0.0383938	+	PCDHGB3	coding_mRNA	coding_mRNA	DHS_promoter	protein_coding	bin5:>2000nt	type4:at_least_4_exons	tier4_stringent	5141	2	coding	0.99438	FANTOM:GENCODE	2	chr5:140749803..140749821,+	2.29269	142736	4747	no	no	no	no	chr5	140749811	140892546	PCDHGB3
CATG00000102173	0.000165995	-3.81681	-0.395767	-0.126454	-0.26111	0.0385839	-	CATG00000102173.1	lncRNA_intergenic	e_lncRNA	DHS_enhancer	__na	bin5:>2000nt	type4:at_least_4_exons	tier3_robust	118	2	nonCoding	0.7384	FANTOM:MITRANS	2	chr8:34609648..34609672,-	2.33333	66947	6462	no	no	no	no	chr8	34542726	34609672	CATG00000102173
CATG00000082271	0.00016655	-3.81674	-0.353411	-0.112907	-0.233159	0.0385852	-	CATG00000082271.1	lncRNA_intergenic	__na	not_DHS	__na	bin4:1000-2000nt	type1:unspliced	tier2_permissive	3	1	nonCoding	-0.17647	ENCODE:FANTOM	2	chr5:180607638..180607639,-	0	1550	1550	no	no	no	no	chr5	180606090	180607639	CATG00000082271
ENSG00000065371	0.000167205	-3.81581	-0.14566	-0.0465188	-0.0960897	0.0386096	-	ROPN1	coding_mRNA	__na	not_DHS	protein_coding	bin5:>2000nt	type4:at_least_4_exons	tier3_robust	19	12	coding	0.02703	FANTOM:GENCODE:HUBDMAP:MITRANS	4	chr3:123710925..123710934,-	3.98314	23632	2348	no	no	no	no	chr3	123687302	123710933	ROPN1
ENSG00000174326	0.000168187	3.81267	0.0466148	0.146102	0.0963586	0.0386723	-	SLC16A11	coding_mRNA	coding_mRNA	DHS_promoter	protein_coding	bin5:>2000nt	type4:at_least_4_exons	tier4_stringent	9700	14	coding	-0.75901	ENCODE:FANTOM:GENCODE:HUBDMAP	4	chr17:6939111..6939158,-	0.62807	8115	7607	no	no	no	no	chr17	6936885	6947411	SLC16A11
ENSG00000257932	0.000168579	-3.81287	-0.230793	-0.0736344	-0.152214	0.0386723	+	RP11-155I9.1	lncRNA_intergenic	__na	not_DHS	lincRNA	bin5:>2000nt	type2:di-exonic	tier3_robust	90	4	nonCoding	0.10526	FANTOM:GENCODE:HUBDMAP:MITRANS	4	chr12:30473748..30473797,+	0	14461	14461	no	no	no	no	chr12	30473795	30488255	RP11-155I9.1
ENSG00000166167	0.000170819	3.80863	0.0390339	0.122525	0.0807793	0.0389252	+	BTRC	coding_mRNA	coding_mRNA	DHS_promoter	protein_coding	bin5:>2000nt	type4:at_least_4_exons	tier4_stringent	66454	26	coding	0.99744	ENCODE:FANTOM:GENCODE:HUBDMAP:MITRANS	5	chr10:103113840..103113933,+	16.7544	203253	26032	no	no	no	no	chr10	103113760	103321876	BTRC
ENSG00000236373	0.000171345	3.80797	0.04544	0.14267	0.0940552	0.0389252	-	RP11-15K3.1	lncRNA_intergenic	e_lncRNA	DHS_enhancer	lincRNA	bin5:>2000nt	type4:at_least_4_exons	tier4_stringent	290	8	nonCoding	0.8866	ENCODE:FANTOM:GENCODE:MITRANS	4	chr10:92426203..92426205,-	2.33974	489218	3200	no	no	no	yes	chr10	91936988	92426205	RP11-15K3.1
ENSG00000253910	0.000171297	-3.80799	-0.0766492	-0.0244128	-0.050531	0.0389252	+	PCDHGB2	coding_mRNA	coding_mRNA	DHS_promoter	protein_coding	bin5:>2000nt	type4:at_least_4_exons	tier4_stringent	12557	3	coding	0.99404	FANTOM:GENCODE:HUBDMAP	3	chr5:140739537..140739595,+	2.9474	153912	4766	no	no	no	no	chr5	140739572	140893483	PCDHGB2
ENSG00000106540	0.000172188	-3.80663	-0.327747	-0.104335	-0.216041	0.0389907	+	AC004837.3	pseudogene	__na	DHS_enhancer	pseudogene	bin3:500-1000nt	type1:unspliced	tier4_stringent	573	1	nonCoding	0.95089	GENCODE	1	chr7:39649305..39649319,+	0	566	566	no	no	no	no	chr7	39649314	39649879	AC004837.3
ENSG00000262576	0.000173513	-3.80471	-0.0741395	-0.0235846	-0.0488621	0.0391642	+	PCDHGA4	coding_mRNA	coding_mRNA	DHS_promoter	protein_coding	bin5:>2000nt	type4:at_least_4_exons	tier4_stringent	11075	7	coding	0.99544	FANTOM:GENCODE:HUBDMAP	3	chr5:140734570..140734631,+	3.11869	158877	6846	no	no	no	no	chr5	140719822	140893483	PCDHGA4
CATG00000064767	0.000174689	3.80351	0.0876835	0.275779	0.181731	0.0393033	-	CATG00000064767.1	lncRNA_divergent	__na	not_DHS	__na	bin5:>2000nt	type2:di-exonic	tier3_robust	330	2	nonCoding	-0.12695	HUBDMAP:MITRANS	2	chr3:58092545..58092571,-	0	3143	2059	no	no	no	no	chr3	58091007	58094149	CATG00000064767
CATG00000072143	0.000175777	-3.80248	-0.268336	-0.0852783	-0.176807	0.0394217	-	CATG00000072143.1	lncRNA_divergent	__na	DHS_dyadic	__na	bin3:500-1000nt	type1:unspliced	tier2_permissive	201	1	nonCoding	-0.98677	FANTOM	1	chr4:25657412..25657422,-	0	537	537	no	no	no	no	chr4	25656882	25657418	CATG00000072143
ENSG00000026559	0.000177359	-3.79903	-0.109931	-0.0348964	-0.0724138	0.0396498	-	KCNG1	coding_mRNA	coding_mRNA	DHS_promoter	protein_coding	bin5:>2000nt	type4:at_least_4_exons	tier4_stringent	59377	12	coding	0.97932	ENCODE:FANTOM:GENCODE:HUBDMAP:MITRANS	5	chr20:49639632..49639693,-	6.15461	19481	8697	no	no	no	no	chr20	49619720	49639644	KCNG1
CATG00000005451	0.000180638	-3.79978	-0.225421	-0.0715303	-0.148476	0.0401398	-	CATG00000005451.1	lncRNA_divergent	p_lncRNA_divergent	DHS_promoter	__na	bin4:1000-2000nt	type1:unspliced	tier2_permissive	391	1	nonCoding	-0.96195	ENCODE	1	chr11:44087733..44087764,-	0	1533	1533	no	no	no	no	chr11	44086202	44087734	CATG00000005451
CATG00000093774	0.000181838	3.79256	0.0676443	0.213611	0.140628	0.0401398	+	CATG00000093774.1	lncRNA_divergent	p_lncRNA_divergent	DHS_promoter	__na	bin3:500-1000nt	type1:unspliced	tier3_robust	336	1	nonCoding	-0.99547	ENCODE:FANTOM	2	chr7:123198037..123198054,+	0	600	600	no	no	no	no	chr7	123198038	123198637	CATG00000093774
ENSG00000100731	0.000181832	3.79237	0.02817	0.088961	0.0585655	0.0401398	+	PCNX	coding_mRNA	coding_mRNA	DHS_promoter	protein_coding	bin5:>2000nt	type4:at_least_4_exons	tier4_stringent	147342	114	coding	0.97085	ENCODE:FANTOM:GENCODE:HUBDMAP	4	chr14:71374136..71374193,+	36.4781	220395	25318	no	no	no	no	chr14	71374176	71594679	PCNX
ENSG00000254221	0.000181829	-3.79247	-0.0758028	-0.0240041	-0.0499035	0.0401398	+	PCDHGB1	coding_mRNA	coding_mRNA	DHS_promoter	protein_coding	bin5:>2000nt	type4:at_least_4_exons	tier4_stringent	23618	10	coding	0.99789	ENCODE:FANTOM:GENCODE:HUBDMAP:MITRANS	5	chr5:140729649..140729713,+	3.93657	163259	37783	no	no	no	no	chr5	140729666	140892924	PCDHGB1
ENSG00000112739	0.000182515	3.7956	0.0305117	0.0962883	0.0634	0.0401631	+	PRPF4B	coding_mRNA	coding_mRNA	DHS_promoter	protein_coding	bin5:>2000nt	type4:at_least_4_exons	tier4_stringent	360785	73	coding	0.96825	FANTOM:GENCODE:HUBDMAP:MITRANS	4	chr6:4021554..4021656,+	16.5338	67549	29744	no	no	no	no	chr6	3997672	4065910	PRPF4B
ENSG00000234967	0.000184162	-3.79007	-0.129114	-0.0408445	-0.0849793	0.040273	+	RP11-347D21.1	lncRNA_intergenic	e_lncRNA	DHS_enhancer	lincRNA	bin5:>2000nt	type4:at_least_4_exons	tier3_robust	117	7	uncertain	0.40741	ENCODE:FANTOM:GENCODE:HUBDMAP:MITRANS	5	chr20:46579566..46579616,+	0.668435	26508	26039	no	no	no	no	chr20	46570356	46596863	RP11-347D21.1
ENSG00000254838	0.000184117	3.78918	0.0351604	0.111171	0.0731655	0.040273	-	GVINP1	pseudogene	__na	DHS_promoter	pseudogene	bin5:>2000nt	type3:tri-exonic	tier4_stringent	26036	13	coding	0.96804	ENCODE:FANTOM:GENCODE:HUBDMAP:MITRANS	5	chr11:6767657..6767736,-	1.54534	37709	35955	no	no	no	no	chr11	6727094	6798893	GVINP1
CATG00000030705	0.000187307	3.78464	0.123954	0.392584	0.258269	0.0403907	+	CATG00000030705.1	sense_overlap_RNA	__na	DHS_enhancer	__na	bin3:500-1000nt	type1:unspliced	tier2_permissive	4	1	nonCoding	-0.19048	HUBDMAP	1	chr17:10688169..10688170,+	0	762	762	no	no	no	no	chr17	10688170	10688931	CATG00000030705
CATG00000082736	0.000186067	3.7881	0.189012	0.597982	0.393497	0.0403907	+	CATG00000082736.1	lncRNA_intergenic	__na	not_DHS	__na	bin5:>2000nt	type1:unspliced	tier2_permissive	26	5	nonCoding	0.51064	ENCODE:FANTOM	2	chr6:11661540..11661542,+	0	4223	4223	no	yes	no	no	chr6	11655345	11664772	CATG00000082736
CATG00000101223	0.000188728	-3.78488	-0.201663	-0.0636612	-0.132662	0.0403907	+	CATG00000101223.1	uncertain_coding	__na	not_DHS	__na	bin5:>2000nt	type1:unspliced	tier4_stringent	766	3	uncertain	0.97686	ENCODE	1	chr8:142087701..142087706,+	0	8855	8855	no	no	no	yes	chr8	142087703	142101401	CATG00000101223
ENSG00000173137	0.000187759	-3.78458	-0.135005	-0.0426223	-0.0888138	0.0403907	+	ADCK5	coding_mRNA	__na	DHS_dyadic	protein_coding	bin5:>2000nt	type4:at_least_4_exons	tier4_stringent	48865	21	coding	0.96041	ENCODE:FANTOM:GENCODE:HUBDMAP	4	chr8:145597713..145597775,+	14.4518	21809	2158	no	no	no	no	chr8	145596777	145621611	ADCK5
ENSG00000176907	0.000188317	3.78894	0.132176	0.418238	0.275207	0.0403907	+	C8orf4	coding_mRNA	coding_mRNA	DHS_promoter	protein_coding	bin4:1000-2000nt	type1:unspliced	tier4_stringent	80225	1	coding	0.99594	FANTOM:GENCODE	2	chr8:40010994..40011008,+	0	1821	1821	no	no	no	no	chr8	40011001	40012821	C8orf4
ENSG00000201047	0.000186499	3.78649	0.0726502	0.229957	0.151303	0.0403907	-	Y_RNA	sense_overlap_RNA	__na	DHS_enhancer	misc_RNA	bin3:500-1000nt	type2:di-exonic	tier2_permissive	7	3	nonCoding	0.48252	ENCODE:FANTOM:GENCODE	3	chr10:74843229..74843230,-	0	2549	979	no	no	no	no	chr10	74840682	74843230	Y_RNA
ENSG00000237989	0.000187532	-3.78534	-0.208136	-0.0657257	-0.136931	0.0403907	-	AP001046.5	lncRNA_intergenic	e_lncRNA	DHS_enhancer	lincRNA	bin5:>2000nt	type3:tri-exonic	tier4_stringent	2435	12	nonCoding	0.79521	ENCODE:FANTOM:GENCODE:HUBDMAP:MITRANS	5	chr21:44782133..44782161,-	1.57115	9651	7978	no	no	no	no	chr21	44774371	44785122	AP001046.5
CATG00000056874	0.000192339	3.78047	0.0271417	0.0861273	0.0566345	0.0406006	-	CATG00000056874.1	lncRNA_intergenic	__na	not_DHS	__na	bin4:1000-2000nt	type2:di-exonic	tier2_permissive	4	2	nonCoding	0.38462	ENCODE:FANTOM	2	chr21:40442004..40442005,-	0	240452	1647	yes	no	no	no	chr21	40201554	40442005	CATG00000056874
CATG00000088468	0.000192162	3.77874	0.0761129	0.241625	0.158869	0.0406006	-	CATG00000088468.1	lncRNA_intergenic	e_lncRNA	DHS_enhancer	__na	bin3:500-1000nt	type2:di-exonic	tier3_robust	169	1	nonCoding	0.79055	ENCODE:FANTOM:MITRANS	3	chr6:48396860..48396875,-	0.918919	3930	730	no	no	no	no	chr6	48392933	48396862	CATG00000088468
CATG00000089718	0.000191645	-3.7812	-0.189735	-0.0598101	-0.124772	0.0406006	-	CATG00000089718.1	lncRNA_divergent	__na	not_DHS	__na	bin4:1000-2000nt	type1:unspliced	tier2_permissive	71	1	nonCoding	0.64228	ENCODE	1	chr6:116887083..116887088,-	0	1197	1197	no	no	no	yes	chr6	116885892	116887088	CATG00000089718
ENSG00000120071	0.000191433	-3.78429	-0.114886	-0.0362453	-0.0755655	0.0406006	-	KANSL1	coding_mRNA	coding_mRNA	DHS_promoter	protein_coding	bin5:>2000nt	type4:at_least_4_exons	tier4_stringent	86793	64	coding	0.28292	ENCODE:FANTOM:GENCODE:HUBDMAP:MITRANS	5	chr17:44270738..44270766,-	16.2671	193835	11645	no	no	no	no	chr17	44106559	44302458	KANSL1
ENSG00000184719	0.000192601	3.78517	0.0429483	0.136128	0.0895379	0.0406006	-	RNLS	coding_mRNA	coding_mRNA	DHS_promoter	protein_coding	bin5:>2000nt	type4:at_least_4_exons	tier4_stringent	18730	19	coding	0.9616	ENCODE:FANTOM:GENCODE:HUBDMAP:MITRANS	5	chr10:90343062..90343088,-	8.96364	315839	8308	no	no	no	no	chr10	90022777	90343324	RNLS
ENSG00000233614	0.000194416	-3.77616	-0.150177	-0.0472575	-0.0987172	0.0408605	+	DDX11L10	pseudogene	__na	DHS_promoter	pseudogene	bin5:>2000nt	type4:at_least_4_exons	tier2_permissive	9	6	coding	-0.45455	FANTOM:GENCODE:MITRANS	3	chr16:60569..60570,+	0.973023	3671	3521	no	no	no	no	chr16	60570	64240	DDX11L10
ENSG00000246541	0.000198076	3.76999	0.0429732	0.136861	0.0899172	0.041425	-	RP11-363G15.2	lncRNA_divergent	p_lncRNA_divergent	DHS_promoter	lincRNA	bin5:>2000nt	type4:at_least_4_exons	tier4_stringent	435	5	nonCoding	-0.98584	FANTOM:GENCODE:MITRANS	3	chr4:95128701..95128712,-	2.43355	89765	7355	no	no	no	no	chr4	95038943	95128707	RP11-363G15.2
ENSG00000267943	0.000198282	-3.77038	-0.177041	-0.0555932	-0.116317	0.041425	+	CTD-2620I22.3	lncRNA_divergent	__na	DHS_dyadic	lincRNA	bin5:>2000nt	type3:tri-exonic	tier4_stringent	6402	9	uncertain	0.91328	ENCODE:FANTOM:GENCODE:MITRANS	4	chr19:53510766..53510788,+	0.419094	9574	9308	no	no	no	yes	chr19	53510775	53520348	CTD-2620I22.3
ENSG00000253305	0.00019937	-3.76828	-0.0781001	-0.0245068	-0.0513035	0.0415286	+	PCDHGB6	coding_mRNA	coding_mRNA	DHS_promoter	protein_coding	bin5:>2000nt	type4:at_least_4_exons	tier4_stringent	12490	8	coding	0.99624	ENCODE:FANTOM:GENCODE:HUBDMAP	4	chr5:140787568..140787594,+	2.69877	104959	4781	no	no	no	no	chr5	140787588	140892788	PCDHGB6
ENSG00000253846	0.000200458	-3.76686	-0.0769972	-0.0241476	-0.0505724	0.0416319	+	PCDHGA10	coding_mRNA	coding_mRNA	DHS_promoter	protein_coding	bin5:>2000nt	type4:at_least_4_exons	tier4_stringent	21841	6	coding	0.9985	FANTOM:GENCODE:HUBDMAP:MITRANS	4	chr5:140792565..140792598,+	3.44995	111681	17265	no	no	no	no	chr5	140790130	140901810	PCDHGA10
ENSG00000178645	0.00020129	-3.76712	-0.180542	-0.0566171	-0.118579	0.0416812	+	C10orf53	coding_mRNA	coding_mRNA	DHS_promoter	protein_coding	bin5:>2000nt	type4:at_least_4_exons	tier4_stringent	1085	8	coding	0.72494	FANTOM:GENCODE:HUBDMAP:MITRANS	4	chr10:50887683..50887735,+	1.88799	32752	6854	no	no	no	no	chr10	50887700	50920451	C10orf53
ENSG00000083535	0.000203141	3.76372	0.0341326	0.108971	0.0715517	0.0419409	+	PIBF1	coding_mRNA	coding_mRNA	DHS_promoter	protein_coding	bin5:>2000nt	type4:at_least_4_exons	tier4_stringent	76604	41	coding	-0.27688	ENCODE:FANTOM:GENCODE:HUBDMAP:MITRANS	5	chr13:73356254..73356283,+	22.2509	242517	17332	no	no	no	no	chr13	73354623	73597139	PIBF1
CATG00000062169	0.000206608	3.76104	0.155576	0.497307	0.326441	0.0425315	+	CATG00000062169.1	lncRNA_intergenic	__na	DHS_dyadic	__na	bin3:500-1000nt	type1:unspliced	tier2_permissive	15	1	nonCoding	0.14783	FANTOM	1	chr3:148693218..148693219,+	0	747	747	no	no	no	no	chr3	148693219	148693965	CATG00000062169
CATG00000031082	0.000209295	3.75574	0.0915032	0.293021	0.192262	0.0427059	+	CATG00000031082.1	sense_overlap_RNA	__na	not_DHS	__na	bin5:>2000nt	type1:unspliced	tier2_permissive	10	1	nonCoding	0.3913	ENCODE	1	chr17:28869492..28869508,+	0	4060	4060	no	no	no	no	chr17	28869508	28873567	CATG00000031082
CATG00000092152	0.000209664	3.75507	0.0560514	0.179535	0.117793	0.0427059	+	CATG00000092152.1	lncRNA_antisense	e_lncRNA	DHS_enhancer	__na	bin5:>2000nt	type2:di-exonic	tier2_permissive	37	6	nonCoding	-0.74533	MITRANS	1	chr7:44868533..44868544,+	0	5980	5142	no	no	no	yes	chr7	44868534	44874513	CATG00000092152
ENSG00000229806	0.000209888	-3.75523	-0.185316	-0.0578566	-0.121586	0.0427059	+	RPS15P5	pseudogene	__na	not_DHS	pseudogene	bin2:200-500nt	type1:unspliced	tier4_stringent	109511	1	coding	0.99964	GENCODE	1	chr3:54660217..54660228,+	0	453	453	no	no	no	no	chr3	54660221	54660673	RPS15P5
ENSG00000268186	0.000209801	-3.75502	-0.0968529	-0.0302368	-0.0635448	0.0427059	-	CTC-241F20.4	lncRNA_antisense	__na	DHS_dyadic	lincRNA	bin4:1000-2000nt	type4:at_least_4_exons	tier3_robust	1398	8	nonCoding	0.92644	ENCODE:FANTOM:GENCODE:MITRANS	4	chr19:48794619..48794655,-	1.54052	28637	1803	no	no	no	no	chr19	48765986	48794622	CTC-241F20.4
ENSG00000131951	0.000211242	3.75317	0.0349467	0.112019	0.0734828	0.0428571	+	LRRC9	coding_mRNA	coding_mRNA	DHS_promoter	protein_coding	bin5:>2000nt	type4:at_least_4_exons	tier4_stringent	3147	20	coding	0.41405	ENCODE:FANTOM:GENCODE:HUBDMAP:MITRANS	5	chr14:60386454..60386493,+	31.0587	147142	9187	no	no	no	no	chr14	60386463	60533604	LRRC9
ENSG00000168653	0.000212576	3.75144	0.0480846	0.154233	0.101159	0.0428798	+	NDUFS5	coding_mRNA	coding_mRNA	DHS_promoter	protein_coding	bin5:>2000nt	type4:at_least_4_exons	tier4_stringent	2320853	20	uncertain	0.99918	ENCODE:FANTOM:GENCODE:HUBDMAP:MITRANS	5	chr1:39491984..39492031,+	3.81978	34234	34234	no	no	no	no	chr1	39491447	39538213	NDUFS5
ENSG00000189337	0.000211986	-3.75292	-0.0396893	-0.0123797	-0.0260345	0.0428798	+	KAZN	coding_mRNA	coding_mRNA	DHS_promoter	protein_coding	bin5:>2000nt	type4:at_least_4_exons	tier4_stringent	89721	90	coding	0.98994	ENCODE:FANTOM:GENCODE:HUBDMAP:MITRANS	5	chr1:15250596..15250685,+	16.2663	705570	51402	no	no	no	no	chr1	14219100	15445489	KAZN
ENSG00000253953	0.000214649	-3.74889	-0.0759985	-0.0236705	-0.0498345	0.0431741	+	PCDHGB4	coding_mRNA	coding_mRNA	DHS_promoter	protein_coding	bin5:>2000nt	type4:at_least_4_exons	tier4_stringent	2785	5	coding	0.98669	ENCODE:FANTOM:GENCODE:HUBDMAP	4	chr5:140767257..140767303,+	2.39325	126203	5168	no	no	no	no	chr5	140767281	140893483	PCDHGB4
CATG00000024346	0.000217452	-3.74561	-0.179944	-0.0559733	-0.117959	0.043459	+	CATG00000024346.1	coding_mRNA	__na	DHS_promoter	__na	bin5:>2000nt	type4:at_least_4_exons	tier2_permissive	5	2	coding	0.33333	ENCODE:FANTOM	2	chr15:102502456..102502457,+	2.22761	11734	2347	no	no	no	no	chr15	102502457	102514190	CATG00000024346
CATG00000032482	0.00022721	-3.7346	-0.166987	-0.0517168	-0.109352	0.043459	+	CATG00000032482.1	uncertain_coding	__na	DHS_enhancer	__na	bin5:>2000nt	type4:at_least_4_exons	tier3_robust	197	7	uncertain	0.8104	FANTOM:HUBDMAP:MITRANS	3	chr17:75249894..75249897,+	0	16844	2704	yes	no	no	no	chr17	75249896	75266739	CATG00000032482
CATG00000033509	0.000221954	3.7412	0.0670025	0.215798	0.1414	0.043459	-	CATG00000033509.1	lncRNA_sense_intronic	e_lncRNA	DHS_enhancer	__na	bin5:>2000nt	type1:unspliced	tier2_permissive	60	6	nonCoding	-0.37815	ENCODE:FANTOM:HUBDMAP	3	chr17:34459888..34459904,-	0	10811	10811	no	no	no	yes	chr17	34449810	34461315	CATG00000033509
CATG00000041601	0.000223205	-3.73861	-0.185892	-0.057667	-0.121779	0.043459	+	CATG00000041601.1	lncRNA_intergenic	__na	not_DHS	__na	bin5:>2000nt	type3:tri-exonic	tier2_permissive	3	1	nonCoding	0.29843	MITRANS	1	chr2:1571231..1571232,+	0	5946	5332	no	no	no	no	chr2	1571232	1577177	CATG00000041601
CATG00000054957	0.000218596	-3.74415	-0.124138	-0.0385928	-0.0813655	0.043459	+	CATG00000054957.1	lncRNA_intergenic	__na	not_DHS	__na	bin5:>2000nt	type3:tri-exonic	tier2_permissive	15	4	nonCoding	0.58571	HUBDMAP:MITRANS	2	chr1:23583397..23583398,+	0.454545	57946	2598	no	no	no	no	chr1	23537213	23595158	CATG00000054957
CATG00000055035	0.000225909	-3.73613	-0.397675	-0.123236	-0.260455	0.043459	-	CATG00000055035.1	lncRNA_intergenic	__na	not_DHS	__na	bin5:>2000nt	type1:unspliced	tier3_robust	60	2	nonCoding	0.48936	ENCODE:FANTOM	2	chr20:47497515..47497519,-	0	7208	7208	yes	no	no	no	chr20	47490310	47497517	CATG00000055035
CATG00000056858	0.000225772	-3.73884	-0.278785	-0.0864561	-0.182621	0.043459	-	CATG00000056858.1	lncRNA_divergent	e_lncRNA	DHS_enhancer	__na	bin3:500-1000nt	type1:unspliced	tier3_robust	189	1	nonCoding	-0.0903	ENCODE	1	chr21:39669350..39669356,-	0	697	697	no	no	no	no	chr21	39668657	39669353	CATG00000056858
CATG00000076847	0.000224142	3.73865	0.112083	0.361351	0.236717	0.043459	-	CATG00000076847.1	lncRNA_intergenic	e_lncRNA	DHS_enhancer	__na	bin5:>2000nt	type1:unspliced	tier2_permissive	111	2	nonCoding	0	ENCODE:FANTOM	2	chr1:153488469..153488481,-	0	2047	2047	no	no	no	no	chr1	153485061	153488478	CATG00000076847
ENSG00000105808	0.000224407	3.73741	0.0542404	0.174932	0.114586	0.043459	-	RASA4	coding_mRNA	coding_mRNA	DHS_promoter	protein_coding	bin5:>2000nt	type4:at_least_4_exons	tier4_stringent	292	13	coding	0.99506	ENCODE:FANTOM:GENCODE:HUBDMAP:MITRANS	5	chr7:102257202..102257237,-	19.5537	110014	11773	no	no	no	no	chr7	102147156	102257203	RASA4
ENSG00000150526	0.000218675	3.74411	0.0469203	0.150928	0.0989241	0.043459	+	MIA2	coding_mRNA	__na	DHS_enhancer	protein_coding	bin5:>2000nt	type4:at_least_4_exons	tier4_stringent	3456	8	coding	0.99245	ENCODE:FANTOM:GENCODE:HUBDMAP	4	chr14:39703112..39703135,+	5.06303	34222	2647	no	no	no	no	chr14	39688482	39733567	MIA2
ENSG00000152749	0.00022105	3.74236	0.0385746	0.124184	0.0813793	0.043459	+	GPR180	coding_mRNA	coding_mRNA	DHS_promoter	protein_coding	bin5:>2000nt	type4:at_least_4_exons	tier4_stringent	84374	20	coding	0.98179	ENCODE:FANTOM:GENCODE:HUBDMAP:MITRANS	5	chr13:95254085..95254171,+	8.41362	40217	9009	no	no	no	no	chr13	95254111	95306580	GPR180
ENSG00000204977	0.000225972	3.73544	0.037785	0.121953	0.079869	0.043459	+	TRIM13	coding_mRNA	coding_mRNA	DHS_promoter	protein_coding	bin5:>2000nt	type4:at_least_4_exons	tier4_stringent	103118	20	coding	0.88686	ENCODE:FANTOM:GENCODE:HUBDMAP:MITRANS	5	chr13:50571160..50571229,+	2.4569	33886	17606	no	no	no	no	chr13	50567452	50602567	TRIM13
CATG00000004041	0.000222178	-3.74	-0.488703	-0.151684	-0.320193	0.043459	+	CATG00000004041.1	lncRNA_intergenic	__na	DHS_dyadic	__na	bin3:500-1000nt	type1:unspliced	tier2_permissive	4	1	nonCoding	-0.40359	FANTOM	1	chr11:119613344..119613345,+	0	592	592	no	no	yes	no	chr11	119613345	119613936	CATG00000004041
CATG00000005940	0.000225922	3.74114	0.109392	0.352539	0.230966	0.043459	-	CATG00000005940.1	lncRNA_divergent	__na	not_DHS	__na	bin5:>2000nt	type1:unspliced	tier3_robust	25	1	nonCoding	0.39326	HUBDMAP	1	chr11:67154129..67154130,-	0	2345	2345	no	yes	no	no	chr11	67151786	67154130	CATG00000005940
CATG00000015270	0.000225062	3.73828	0.035538	0.1146	0.075069	0.043459	+	CATG00000015270.1	lncRNA_intergenic	__na	not_DHS	__na	bin5:>2000nt	type4:at_least_4_exons	tier2_permissive	45	7	nonCoding	0.36842	ENCODE:MITRANS	2	chr13:73729019..73729047,+	0	204773	3633	no	no	no	no	chr13	73729021	73973484	CATG00000015270
CATG00000017055	0.000227026	3.73476	0.140001	0.452013	0.296007	0.043459	+	CATG00000017055.1	lncRNA_intergenic	p_lncRNA_intergenic	DHS_promoter	__na	bin4:1000-2000nt	type1:unspliced	tier2_permissive	8	1	nonCoding	-0.85101	ENCODE:HUBDMAP	2	chr1:148176430..148176431,+	0	1537	1537	no	no	no	no	chr1	148176431	148177967	CATG00000017055
CATG00000017625	0.000224808	3.73989	0.0495224	0.159622	0.104572	0.043459	+	CATG00000017625.1	lncRNA_divergent	p_lncRNA_divergent	DHS_promoter	__na	bin5:>2000nt	type4:at_least_4_exons	tier4_stringent	1365	2	nonCoding	-0.87821	ENCODE:MITRANS	2	chr1:150601767..150601805,+	0.162162	21594	14420	no	no	no	no	chr1	150601790	150623383	CATG00000017625
CATG00000023273	0.000226322	3.73505	0.0737895	0.238197	0.155993	0.043459	+	CATG00000023273.1	lncRNA_sense_intronic	e_lncRNA	DHS_enhancer	__na	bin4:1000-2000nt	type1:unspliced	tier4_stringent	984	2	nonCoding	-0.20399	ENCODE:FANTOM	2	chr15:63772134..63772168,+	0	1295	1295	no	no	no	yes	chr15	63772151	63774925	CATG00000023273
CATG00000049794	0.00022976	-3.74167	-0.487837	-0.151308	-0.319572	0.0438273	-	CATG00000049794.1	lncRNA_divergent	e_lncRNA	DHS_enhancer	__na	bin5:>2000nt	type4:at_least_4_exons	tier3_robust	996	6	nonCoding	-0.29205	ENCODE:FANTOM:MITRANS	3	chr2:119728387..119728406,-	0	4976	2952	no	no	no	no	chr2	119726315	119731516	CATG00000049794
CATG00000083321	0.000231728	3.72876	0.117108	0.378961	0.248034	0.0440034	+	CATG00000083321.1	coding_mRNA	__na	not_DHS	__na	bin4:1000-2000nt	type1:unspliced	tier2_permissive	8	2	coding	0.7625	HUBDMAP	1	chr6:27147355..27147356,+	0	1003	1003	no	no	no	yes	chr6	27147356	27148358	CATG00000083321
ENSG00000214106	0.000231937	-3.72854	-0.172799	-0.0533943	-0.113097	0.0440034	+	PAXIP1-AS2	coding_mRNA	coding_mRNA	DHS_promoter	protein_coding	bin5:>2000nt	type4:at_least_4_exons	tier4_stringent	23858	12	nonCoding	0.97861	FANTOM:GENCODE:MITRANS	3	chr7:154720173..154720243,+	4.62909	29104	12820	no	no	no	yes	chr7	154720214	154749317	PAXIP1-AS2
ENSG00000236438	0.000233837	3.7265	0.0460397	0.149119	0.0975793	0.0442444	+	FAM157A	lncRNA_intergenic	__na	not_DHS	lincRNA	bin5:>2000nt	type4:at_least_4_exons	tier4_stringent	616	7	uncertain	0.94667	ENCODE:FANTOM:GENCODE:HUBDMAP	4	chr3:197880110..197880126,+	8.02985	45772	2174	no	no	no	no	chr3	197880115	197925886	FAM157A
ENSG00000128609	0.000235428	3.72458	0.0363257	0.117743	0.0770345	0.0444256	-	NDUFA5	coding_mRNA	coding_mRNA	DHS_promoter	protein_coding	bin5:>2000nt	type4:at_least_4_exons	tier4_stringent	259655	15	uncertain	0.99426	FANTOM:GENCODE:HUBDMAP	3	chr7:123197852..123197890,-	8.47141	60852	5646	no	no	no	no	chr7	123177051	123241822	NDUFA5
ENSG00000232079	0.00023629	-3.7239	-0.1541	-0.0475278	-0.100814	0.0444687	+	AL035610.1	lncRNA_intergenic	e_lncRNA	DHS_enhancer	processed_transcript	bin5:>2000nt	type4:at_least_4_exons	tier4_stringent	1152	9	nonCoding	0.95	FANTOM:GENCODE:HUBDMAP:MITRANS	4	chr21:29462685..29462722,+	1.43225	51380	9704	yes	no	no	no	chr21	29457461	29513830	AL035610.1
ENSG00000157557	0.000238203	3.72581	0.0261549	0.0847831	0.055469	0.044709	+	ETS2	coding_mRNA	coding_mRNA	DHS_promoter	protein_coding	bin5:>2000nt	type4:at_least_4_exons	tier4_stringent	482832	35	coding	0.99388	ENCODE:FANTOM:GENCODE:HUBDMAP:MITRANS	5	chr21:40177845..40177863,+	9.12982	263784	11926	no	no	no	no	chr21	40173762	40441636	ETS2
ENSG00000118922	0.000239827	3.72219	0.0304684	0.0988833	0.0646759	0.0448937	-	KLF12	coding_mRNA	coding_mRNA	DHS_promoter	protein_coding	bin5:>2000nt	type4:at_least_4_exons	tier4_stringent	79380	43	coding	0.78245	ENCODE:FANTOM:GENCODE:HUBDMAP:MITRANS	5	chr13:74708504..74708549,-	9.4398	578411	12348	no	no	no	no	chr13	74131252	74742463	KLF12
CATG00000040560	0.000241107	-3.71967	-0.199082	-0.0612901	-0.130186	0.0449778	-	CATG00000040560.1	coding_mRNA	__na	not_DHS	__na	bin5:>2000nt	type4:at_least_4_exons	tier4_stringent	326	12	coding	0.81395	ENCODE:FANTOM:HUBDMAP:MITRANS	4	chr19:19865746..19865758,-	0.955556	13606	11583	no	no	no	no	chr19	19852148	19866200	CATG00000040560
CATG00000001358	0.000241558	3.71823	0.05198	0.168917	0.110448	0.0449778	+	CATG00000001358.1	coding_mRNA	__na	DHS_enhancer	__na	bin5:>2000nt	type2:di-exonic	tier2_permissive	7	1	coding	0.20548	MITRANS	1	chr11:2213358..2213359,+	0	7418	7164	no	no	no	no	chr11	2213359	2220776	CATG00000001358
ENSG00000248787	0.000244651	-3.71634	-0.0600175	-0.0184515	-0.0392345	0.0453133	-	RP11-666A20.4	lncRNA_intergenic	p_lncRNA_intergenic	DHS_promoter	lincRNA	bin5:>2000nt	type4:at_least_4_exons	tier4_stringent	2724	23	uncertain	0.01663	ENCODE:FANTOM:GENCODE:HUBDMAP:MITRANS	5	chr3:125709367..125709396,-	2.86499	305730	39528	no	no	no	no	chr3	125323439	125709380	RP11-666A20.4
CATG00000020311	0.000244594	-3.71618	-0.128507	-0.0395065	-0.0840069	0.0453133	+	CATG00000020311.1	coding_mRNA	__na	not_DHS	__na	bin5:>2000nt	type2:di-exonic	tier3_robust	116	2	coding	-0.61598	FANTOM:MITRANS	2	chr14:106110858..106110899,+	0.884432	34167	6165	no	no	no	no	chr14	106110899	106145065	CATG00000020311
CATG00000013873	0.000245325	3.71376	0.0649907	0.211561	0.138276	0.0453186	+	CATG00000013873.1	lncRNA_intergenic	__na	not_DHS	__na	bin5:>2000nt	type4:at_least_4_exons	tier2_permissive	27	1	nonCoding	1	MITRANS	1	chr13:19108293..19108294,+	0	22811	6952	yes	no	no	no	chr13	19108294	19131104	CATG00000013873
ENSG00000196566	0.000246149	3.71839	0.0446334	0.145132	0.0948828	0.0453515	-	RP11-57C13.3	lncRNA_divergent	p_lncRNA_divergent	DHS_promoter	antisense	bin5:>2000nt	type4:at_least_4_exons	tier4_stringent	1527	4	uncertain	-0.29337	ENCODE:GENCODE:MITRANS	3	chr10:89419749..89419769,-	0	49837	2449	no	no	no	no	chr10	89369920	89419756	RP11-57C13.3
ENSG00000125650	0.000249832	-3.70906	-0.149151	-0.0457322	-0.0974414	0.0459096	-	PSPN	coding_mRNA	__na	not_DHS	protein_coding	bin5:>2000nt	type2:di-exonic	tier3_robust	312	4	coding	0.26142	FANTOM:GENCODE	2	chr19:6380470..6380481,-	0	4689	4689	no	no	no	no	chr19	6374505	6380476	PSPN
ENSG00000253485	0.000252674	-3.70589	-0.0739159	-0.0226358	-0.0482759	0.0463106	+	PCDHGA5	coding_mRNA	coding_mRNA	DHS_promoter	protein_coding	bin5:>2000nt	type4:at_least_4_exons	tier4_stringent	3634	9	coding	0.98948	ENCODE:FANTOM:GENCODE:HUBDMAP	4	chr5:140743737..140743773,+	3.18186	150754	6267	no	no	no	no	chr5	140724883	140893483	PCDHGA5
ENSG00000256615	0.000254086	3.70436	0.0355024	0.116001	0.0757517	0.0464482	+	RP11-59N23.3	lncRNA_antisense	__na	not_DHS	antisense	bin5:>2000nt	type3:tri-exonic	tier4_stringent	1616	5	uncertain	0.97952	FANTOM:GENCODE:HUBDMAP:MITRANS	4	chr12:21815245..21815251,+	0.652065	110998	7988	no	no	no	yes	chr12	21815247	21926622	RP11-59N23.3
CATG00000097839	0.000257582	3.70205	0.181954	0.595177	0.388566	0.0469648	+	CATG00000097839.1	lncRNA_intergenic	__na	not_DHS	__na	bin4:1000-2000nt	type1:unspliced	tier2_permissive	51	1	nonCoding	0.88889	FANTOM:HUBDMAP	2	chr8:7332307..7332308,+	0	1785	1785	no	no	no	no	chr8	7332308	7334092	CATG00000097839
CATG00000016615	0.000259632	3.69917	0.066141	0.216576	0.141359	0.0469726	-	CATG00000016615.1	lncRNA_intergenic	__na	not_DHS	__na	bin3:500-1000nt	type3:tri-exonic	tier3_robust	105	1	nonCoding	0.63158	HUBDMAP:MITRANS	2	chr13:28254716..28254735,-	0	13166	874	no	no	no	yes	chr13	28241557	28254722	CATG00000016615
CATG00000030612	0.000259534	3.70392	0.0638834	0.208917	0.1364	0.0469726	+	CATG00000030612.1	lncRNA_intergenic	__na	DHS_dyadic	__na	bin4:1000-2000nt	type2:di-exonic	tier4_stringent	2134	2	nonCoding	-0.66739	FANTOM:MITRANS	2	chr17:7819325..7819371,+	0	1720	1398	no	no	no	no	chr17	7819334	7821053	CATG00000030612
ENSG00000089225	0.000258352	-3.70001	-0.0986477	-0.0301385	-0.0643931	0.0469726	-	TBX5	coding_mRNA	__na	DHS_dyadic	protein_coding	bin5:>2000nt	type4:at_least_4_exons	tier4_stringent	5024	20	coding	0.43695	ENCODE:FANTOM:GENCODE:HUBDMAP:MITRANS	5	chr12:114845810..114845824,-	7.76656	94941	4275	no	no	no	no	chr12	114789666	114886583	TBX5
CATG00000088508	0.000267533	3.69194	0.0377477	0.123976	0.0808621	0.0482777	-	CATG00000088508.1	uncertain_coding	__na	not_DHS	__na	bin5:>2000nt	type4:at_least_4_exons	tier3_robust	27	3	uncertain	0.53591	FANTOM:MITRANS	2	chr6:51407378..51407379,-	2.15812	94339	2074	no	no	no	no	chr6	51293549	51407379	CATG00000088508
ENSG00000249494	0.00026859	3.69218	0.0340208	0.111745	0.0728828	0.0483441	-	CTB-161M19.4	lncRNA_divergent	p_lncRNA_divergent	DHS_promoter	antisense	bin5:>2000nt	type4:at_least_4_exons	tier4_stringent	5228	15	nonCoding	-0.84946	ENCODE:FANTOM:GENCODE:HUBDMAP:MITRANS	5	chr5:118406528..118406548,-	0.963647	59077	7616	no	no	no	no	chr5	118340122	118407021	CTB-161M19.4
CATG00000052711	0.000269293	3.69202	0.0862727	0.28341	0.184841	0.0483466	+	CATG00000052711.1	lncRNA_sense_intronic	__na	not_DHS	__na	bin5:>2000nt	type1:unspliced	tier2_permissive	18	2	nonCoding	-0.04202	ENCODE	1	chr20:14769433..14769434,+	0	29205	29205	no	yes	no	no	chr20	14740188	14779767	CATG00000052711
CATG00000037503	0.000272484	-3.68577	-0.23007	-0.0698884	-0.149979	0.0483837	-	CATG00000037503.1	lncRNA_antisense	e_lncRNA	DHS_enhancer	__na	bin5:>2000nt	type3:tri-exonic	tier2_permissive	448	2	nonCoding	0.72389	MITRANS	1	chr18:46262223..46262244,-	0.0269058	9516	3046	no	no	no	no	chr18	46252711	46262226	CATG00000037503
CATG00000109406	0.000273635	-3.68493	-0.17465	-0.0530331	-0.113841	0.0483837	-	CATG00000109406.1	sense_overlap_RNA	__na	not_DHS	__na	bin4:1000-2000nt	type1:unspliced	tier2_permissive	61	2	nonCoding	0.55556	FANTOM	1	chr9:111284561..111284564,-	0	1824	1824	no	no	no	yes	chr9	111282741	111284564	CATG00000109406
ENSG00000130675	0.000273441	-3.68478	-0.131588	-0.0399567	-0.0857724	0.0483837	-	MNX1	coding_mRNA	coding_mRNA	DHS_promoter	protein_coding	bin5:>2000nt	type4:at_least_4_exons	tier4_stringent	8291	16	coding	0.46979	ENCODE:FANTOM:GENCODE:MITRANS	4	chr7:156803329..156803362,-	1.77199	30311	13562	no	no	no	no	chr7	156773044	156803390	MNX1
CATG00000001470	0.000272026	3.68619	0.0334109	0.109968	0.0716897	0.0483837	+	CATG00000001470.1	lncRNA_divergent	__na	not_DHS	__na	bin5:>2000nt	type2:di-exonic	tier3_robust	62	2	nonCoding	0.36111	FANTOM:MITRANS	2	chr11:6708999..6709029,+	0	63597	3427	no	no	no	yes	chr11	6709024	6772620	CATG00000001470
CATG00000004985	0.000273443	3.68622	0.0385384	0.126868	0.0827034	0.0483837	-	CATG00000004985.1	lncRNA_divergent	p_lncRNA_divergent	DHS_promoter	__na	bin4:1000-2000nt	type2:di-exonic	tier3_robust	121	2	nonCoding	-0.97028	ENCODE:HUBDMAP	2	chr11:18720021..18720047,-	0	14765	1424	no	no	no	no	chr11	18705446	18720210	CATG00000004985
CATG00000015628	0.000272168	-3.68599	-0.128166	-0.038937	-0.0835517	0.0483837	+	CATG00000015628.1	lncRNA_intergenic	__na	not_DHS	__na	bin4:1000-2000nt	type2:di-exonic	tier2_permissive	11	2	nonCoding	0.0087	FANTOM:MITRANS	2	chr1:121356770..121356772,+	0	102625	1370	no	no	no	no	chr1	121356771	121459395	CATG00000015628
ENSG00000109762	0.000274963	3.6836	0.022387	0.0737648	0.0480759	0.0484964	+	SNX25	coding_mRNA	coding_mRNA	DHS_promoter	protein_coding	bin5:>2000nt	type4:at_least_4_exons	tier4_stringent	3850	45	coding	0.47815	ENCODE:FANTOM:GENCODE:HUBDMAP:MITRANS	5	chr4:186130689..186130735,+	22.7358	159739	14415	no	no	no	no	chr4	186125192	186296614	SNX25
CATG00000000368	0.000275718	3.68649	0.0426605	0.140471	0.0915655	0.0485078	-	CATG00000000368.1	coding_mRNA	__na	DHS_promoter	__na	bin4:1000-2000nt	type1:unspliced	tier3_robust	1351	2	coding	0.19607	FANTOM	1	chr10:90640411..90640429,-	0	1127	1127	no	no	no	no	chr10	90639295	90640421	CATG00000000368
CATG00000024079	0.00027674	-3.68163	-0.0901401	-0.0273358	-0.0587379	0.0485658	+	CATG00000024079.1	lncRNA_divergent	p_lncRNA_divergent	DHS_promoter	__na	bin4:1000-2000nt	type4:at_least_4_exons	tier4_stringent	1760	9	nonCoding	-0.92429	FANTOM:HUBDMAP:MITRANS	3	chr15:93632634..93632660,+	4.86728	139957	1061	no	no	no	no	chr15	93632320	93772276	CATG00000024079
ENSG00000144283	0.00027813	3.6816	0.0209906	0.0692301	0.0451103	0.0486881	+	PKP4	coding_mRNA	coding_mRNA	DHS_promoter	protein_coding	bin5:>2000nt	type4:at_least_4_exons	tier4_stringent	78800	53	coding	0.87659	ENCODE:FANTOM:GENCODE	3	chr2:159313452..159313498,+	26.4398	225907	6047	no	no	no	no	chr2	159306870	159540368	PKP4
CATG00000049740	0.000280494	3.67802	0.0946428	0.312543	0.203593	0.0487372	-	CATG00000049740.1	sense_overlap_RNA	__na	not_DHS	__na	bin3:500-1000nt	type1:unspliced	tier2_permissive	3	1	nonCoding	0.55556	ENCODE:FANTOM	2	chr2:117859459..117859460,-	0	664	664	no	no	no	no	chr2	117858797	117859460	CATG00000049740
ENSG00000259711	0.000280198	-3.67853	-0.13568	-0.041093	-0.0883862	0.0487372	+	CTD-3032H12.2	lncRNA_intergenic	p_lncRNA_intergenic	DHS_promoter	lincRNA	bin2:200-500nt	type2:di-exonic	tier2_permissive	3	1	nonCoding	0.23457	GENCODE	1	chr16:54968787..54968788,+	0	19790	396	no	no	no	no	chr16	54968788	54988577	CTD-3032H12.2
CATG00000005819	0.000279919	3.67858	0.0590766	0.195048	0.127062	0.0487372	-	CATG00000005819.1	sense_overlap_RNA	__na	DHS_dyadic	__na	bin3:500-1000nt	type1:unspliced	tier2_permissive	28	1	nonCoding	0.16346	ENCODE	1	chr11:64478834..64478842,-	0	727	727	no	no	no	no	chr11	64478116	64478842	CATG00000005819
ENSG00000081853	0.000283218	-3.67544	-0.0741389	-0.0224266	-0.0482828	0.0489681	+	PCDHGA2	coding_mRNA	__na	DHS_enhancer	protein_coding	bin5:>2000nt	type4:at_least_4_exons	tier4_stringent	6166	6	coding	0.99011	ENCODE:FANTOM:GENCODE:HUBDMAP:MITRANS	5	chr5:140718320..140718343,+	3.68385	177000	20745	no	no	no	no	chr5	140715894	140893483	PCDHGA2
ENSG00000254245	0.000283218	-3.67544	-0.0741389	-0.0224266	-0.0482828	0.0489681	+	PCDHGA3	coding_mRNA	__na	DHS_dyadic	protein_coding	bin5:>2000nt	type4:at_least_4_exons	tier4_stringent	11562	14	coding	0.99692	ENCODE:FANTOM:GENCODE:HUBDMAP	4	chr5:140723385..140723448,+	3.50488	170042	35658	no	no	no	no	chr5	140715894	140893483	PCDHGA3
ENSG00000256482	0.000284091	3.67463	0.0562269	0.185939	0.121083	0.0489985	+	RP11-625L16.3	lncRNA_antisense	__na	not_DHS	antisense	bin5:>2000nt	type4:at_least_4_exons	tier3_robust	116	4	nonCoding	0.07377	FANTOM:GENCODE:HUBDMAP:MITRANS	4	chr12:24972785..24972806,+	1.96467	14678	6671	no	no	no	no	chr12	24972794	25002885	RP11-625L16.3
ENSG00000138138	0.000293164	3.67566	0.0449998	0.148945	0.0969724	0.0504392	-	ATAD1	coding_mRNA	coding_mRNA	DHS_promoter	protein_coding	bin5:>2000nt	type4:at_least_4_exons	tier4_stringent	204610	27	coding	0.92502	ENCODE:FANTOM:GENCODE:HUBDMAP:MITRANS	5	chr10:89577910..89578010,-	12.0111	69778	10766	no	no	no	no	chr10	89504079	89601100	ATAD1
CATG00000036178	0.000294527	3.66506	0.0930557	0.308944	0.201	0.0505499	+	CATG00000036178.1	lncRNA_sense_intronic	e_lncRNA	DHS_enhancer	__na	bin3:500-1000nt	type1:unspliced	tier2_permissive	723	1	nonCoding	-0.0271	ENCODE	1	chr18:55880933..55880939,+	0	864	864	no	no	no	no	chr18	55880936	55881799	CATG00000036178
CATG00000018098	0.000295964	-3.66358	-0.232336	-0.06994	-0.151138	0.0506727	-	CATG00000018098.1	coding_mRNA	__na	DHS_enhancer	__na	bin5:>2000nt	type2:di-exonic	tier3_robust	20	3	coding	-0.0566	HUBDMAP:MITRANS	2	chr13:112815024..112815028,-	0	8723	4898	no	no	no	no	chr13	112806305	112815027	CATG00000018098
CATG00000017960	0.00029705	3.66278	0.0532375	0.176914	0.115076	0.0507349	-	CATG00000017960.1	lncRNA_intergenic	__na	DHS_dyadic	__na	bin5:>2000nt	type2:di-exonic	tier2_permissive	7	2	nonCoding	0.44578	FANTOM	1	chr13:106743003..106743004,-	0.05	28783	2545	no	no	no	no	chr13	106714222	106743154	CATG00000017960
CATG00000015743	0.000302668	3.65757	0.0753682	0.25099	0.163179	0.0509518	+	CATG00000015743.1	lncRNA_intergenic	__na	not_DHS	__na	bin3:500-1000nt	type2:di-exonic	tier3_robust	42	1	nonCoding	0.79787	MITRANS	1	chr13:93833061..93833085,+	0	15060	896	yes	no	no	no	chr13	93833078	93848137	CATG00000015743
CATG00000073563	0.000304072	-3.65633	-0.11253	-0.0337735	-0.0731517	0.0509518	-	CATG00000073563.1	uncertain_coding	__na	DHS_promoter	__na	bin5:>2000nt	type4:at_least_4_exons	tier4_stringent	3410	6	uncertain	-0.85654	ENCODE:FANTOM:HUBDMAP:MITRANS	4	chr4:120375755..120375790,-	9.50219	50681	9104	no	no	no	no	chr4	120325080	120375760	CATG00000073563
ENSG00000204956	0.000300071	-3.65994	-0.0739408	-0.0222248	-0.0480828	0.0509518	+	PCDHGA1	coding_mRNA	coding_mRNA	DHS_promoter	protein_coding	bin5:>2000nt	type4:at_least_4_exons	tier4_stringent	2475	2	coding	0.92475	GENCODE	1	chr5:140710061..140710103,+	2.15702	182458	4765	no	no	no	no	chr5	140710089	140892546	PCDHGA1
ENSG00000205622	0.000303908	3.65815	0.0322706	0.107467	0.069869	0.0509518	-	AF064858.6	lncRNA_sense_intronic	__na	DHS_dyadic	lincRNA	bin5:>2000nt	type4:at_least_4_exons	tier4_stringent	1152	24	nonCoding	0.67489	ENCODE:FANTOM:GENCODE:HUBDMAP:MITRANS	5	chr21:40298177..40298220,-	1.47607	82580	6825	no	no	no	no	chr21	40232631	40329167	AF064858.6
ENSG00000213225	0.000304127	-3.65628	-0.176514	-0.0529758	-0.114745	0.0509518	+	AC018804.7	pseudogene	__na	DHS_promoter	pseudogene	bin5:>2000nt	type1:unspliced	tier4_stringent	3806	3	coding	0.9049	FANTOM:GENCODE	2	chr2:130986915..130986949,+	0	2252	2252	no	no	no	no	chr2	130986935	130989679	AC018804.7
ENSG00000230615	0.000303001	-3.65851	-0.0667726	-0.020055	-0.0434138	0.0509518	+	RP5-1198O20.4	lncRNA_divergent	p_lncRNA_divergent	DHS_promoter	lincRNA	bin5:>2000nt	type4:at_least_4_exons	tier4_stringent	18567	36	uncertain	0.91113	ENCODE:FANTOM:GENCODE:HUBDMAP:MITRANS	5	chr1:44496085..44496120,+	7.91605	67991	13556	no	no	no	no	chr1	44496112	44581609	RP5-1198O20.4
ENSG00000236760	0.00030129	-3.65885	-0.064742	-0.0194511	-0.0420966	0.0509518	-	AC019118.3	lncRNA_intergenic	e_lncRNA	DHS_enhancer	lincRNA	bin5:>2000nt	type4:at_least_4_exons	tier3_robust	1176	48	nonCoding	0.82418	ENCODE:FANTOM:GENCODE:HUBDMAP:MITRANS	5	chr2:3136886..3136936,-	12.4726	307728	13996	yes	no	no	no	chr2	2882550	3190277	AC019118.3
ENSG00000270755	0.000302389	3.65836	0.0970184	0.323009	0.210014	0.0509518	+	RP11-138E2.1	lncRNA_intergenic	e_lncRNA	DHS_enhancer	lincRNA	bin4:1000-2000nt	type1:unspliced	tier2_permissive	143	2	nonCoding	-0.01124	FANTOM:GENCODE	2	chr9:132807451..132807460,+	0	1051	1051	no	no	no	no	chr9	132806310	132807953	RP11-138E2.1
ENSG00000181449	0.000305786	-3.65491	-0.126626	-0.0379812	-0.0823035	0.0509991	+	SOX2	coding_mRNA	__na	DHS_dyadic	protein_coding	bin5:>2000nt	type2:di-exonic	tier4_stringent	126008	4	coding	0.97203	ENCODE:FANTOM:GENCODE:HUBDMAP	4	chr3:181429704..181429722,+	0	3095	2508	no	no	no	no	chr3	181428457	181432808	SOX2
CATG00000015251	0.000305863	3.65583	0.07166	0.23885	0.155255	0.0509991	+	CATG00000015251.1	lncRNA_intergenic	__na	not_DHS	__na	bin4:1000-2000nt	type4:at_least_4_exons	tier2_permissive	3	1	nonCoding	-0.4087	MITRANS	1	chr13:73076992..73076993,+	0	19966	1033	no	no	no	no	chr13	73076993	73096958	CATG00000015251
CATG00000030972	0.000312609	-3.64896	-0.294365	-0.0880762	-0.191221	0.0512715	+	CATG00000030972.1	lncRNA_intergenic	e_lncRNA	DHS_enhancer	__na	bin3:500-1000nt	type1:unspliced	tier2_permissive	17	1	nonCoding	0.43089	ENCODE	1	chr1:201522899..201522905,+	0	552	552	yes	no	no	no	chr1	201522905	201523456	CATG00000030972
CATG00000067038	0.000308384	-3.65303	-0.123275	-0.0369453	-0.0801103	0.0512715	-	CATG00000067038.1	lncRNA_divergent	__na	DHS_dyadic	__na	bin5:>2000nt	type4:at_least_4_exons	tier4_stringent	1175	6	nonCoding	-0.97394	MITRANS	1	chr3:181429486..181429506,-	0.7	23447	6588	no	no	no	no	chr3	181422302	181445748	CATG00000067038
CATG00000073465	0.000310769	-3.65238	-0.263878	-0.0790461	-0.171462	0.0512715	-	CATG00000073465.1	lncRNA_intergenic	__na	DHS_dyadic	__na	bin4:1000-2000nt	type2:di-exonic	tier2_permissive	6	2	nonCoding	0.72327	FANTOM:MITRANS	2	chr4:113431031..113431034,-	0	1795	1686	no	no	no	no	chr4	113429240	113431034	CATG00000073465
CATG00000085388	0.000309287	-3.652	-0.276482	-0.0828283	-0.179655	0.0512715	+	CATG00000085388.1	lncRNA_intergenic	__na	DHS_dyadic	__na	bin3:500-1000nt	type1:unspliced	tier2_permissive	65	1	nonCoding	0.32751	FANTOM	1	chr6:113886196..113886201,+	0	655	655	no	no	no	no	chr6	113886201	113886855	CATG00000085388
ENSG00000134308	0.000312485	3.64967	0.0183571	0.0613395	0.0398483	0.0512715	-	YWHAQ	coding_mRNA	coding_mRNA	DHS_promoter	protein_coding	bin5:>2000nt	type4:at_least_4_exons	tier4_stringent	1185934	11	coding	0.9979	ENCODE:FANTOM:GENCODE:HUBDMAP:MITRANS	5	chr2:9771092..9771153,-	4.95458	111608	18826	no	no	no	no	chr2	9659026	9771323	YWHAQ
ENSG00000178734	0.000312583	3.64934	0.0487641	0.16296	0.105862	0.0512715	+	C13orf45	coding_mRNA	__na	DHS_enhancer	protein_coding	bin5:>2000nt	type4:at_least_4_exons	tier3_robust	453	14	nonCoding	0.63158	ENCODE:FANTOM:GENCODE:HUBDMAP:MITRANS	5	chr13:76447405..76447412,+	1.62295	13576	6212	no	no	yes	no	chr13	76444717	76458292	C13orf45
ENSG00000198150	0.000310797	3.6505	0.119755	0.399983	0.259869	0.0512715	-	AC135178.1	coding_mRNA	__na	DHS_enhancer	protein_coding	bin5:>2000nt	type1:unspliced	tier2_permissive	45	1	nonCoding	0.80732	GENCODE	1	chr17:8263819..8263820,-	0	2090	2090	no	no	no	no	chr17	8261731	8263820	AC135178.1
CATG00000003061	0.000313914	3.64777	0.0385648	0.128952	0.0837586	0.0513656	+	CATG00000003061.1	uncertain_coding	__na	DHS_enhancer	__na	bin5:>2000nt	type4:at_least_4_exons	tier3_robust	73	6	uncertain	0.52195	ENCODE:MITRANS	2	chr11:80439154..80439167,+	0.941176	305042	2711	no	no	no	no	chr11	80439167	80744208	CATG00000003061
ENSG00000156110	0.000315744	3.64724	0.0264686	0.0885383	0.0575034	0.0515448	+	ADK	coding_mRNA	coding_mRNA	DHS_promoter	protein_coding	bin5:>2000nt	type4:at_least_4_exons	tier4_stringent	257736	39	coding	0.98228	ENCODE:FANTOM:GENCODE:HUBDMAP:MITRANS	5	chr10:75936500..75936537,+	13.1526	558112	4669	no	no	no	no	chr10	75910859	76482188	ADK
CATG00000056630	0.000317463	3.64515	0.0615062	0.205901	0.133703	0.0517053	-	CATG00000056630.1	lncRNA_intergenic	__na	not_DHS	__na	bin4:1000-2000nt	type1:unspliced	tier2_permissive	10	2	nonCoding	0.25806	FANTOM	1	chr21:29603882..29603884,-	0	1557	1557	no	no	no	yes	chr21	29602328	29603884	CATG00000056630
ENSG00000139826	0.00031851	3.64477	0.0318023	0.106487	0.0691448	0.0517557	+	ABHD13	coding_mRNA	coding_mRNA	DHS_promoter	protein_coding	bin5:>2000nt	type4:at_least_4_exons	tier4_stringent	113724	20	uncertain	0.75053	ENCODE:FANTOM:GENCODE:HUBDMAP:MITRANS	5	chr13:108870828..108870878,+	1.55127	37413	11534	no	no	no	no	chr13	108867943	108919999	ABHD13
CATG00000023027	0.000321913	3.641	0.0930191	0.311919	0.202469	0.0521733	+	CATG00000023027.1	sense_overlap_RNA	__na	DHS_enhancer	__na	bin5:>2000nt	type2:di-exonic	tier2_permissive	13	2	nonCoding	0.1453	ENCODE	1	chr15:52301497..52301504,+	0	2441	2441	no	no	no	no	chr15	52301502	52303942	CATG00000023027
CATG00000047205	0.00032373	-3.6399	-0.40725	-0.121385	-0.264317	0.0521734	+	CATG00000047205.1	lncRNA_intergenic	e_lncRNA	DHS_enhancer	__na	bin3:500-1000nt	type1:unspliced	tier3_robust	205	2	nonCoding	-0.12103	HUBDMAP	1	chr2:238224142..238224158,+	0	803	803	no	no	no	no	chr2	238224145	238224947	CATG00000047205
CATG00000066085	0.000324053	-3.6409	-0.113968	-0.0339772	-0.0739724	0.0521734	-	CATG00000066085.1	uncertain_coding	__na	DHS_promoter	__na	bin5:>2000nt	type4:at_least_4_exons	tier3_robust	221	16	uncertain	0.89583	ENCODE:FANTOM:HUBDMAP:MITRANS	4	chr3:129722012..129722016,-	4.84526	56957	9363	no	no	no	no	chr3	129664902	129722013	CATG00000066085
ENSG00000170629	0.000323516	-3.64024	-0.13281	-0.0395901	-0.0862	0.0521734	-	DPY19L2P2	pseudogene	__na	DHS_promoter	pseudogene	bin5:>2000nt	type4:at_least_4_exons	tier4_stringent	13843	17	uncertain	0.96497	ENCODE:FANTOM:GENCODE:HUBDMAP:MITRANS	5	chr7:102920715..102920760,-	19.9692	105145	8560	no	no	no	no	chr7	102815580	102921411	DPY19L2P2
ENSG00000250222	0.000326457	-3.63761	-0.106357	-0.0316705	-0.0690138	0.05244	+	CTC-338M12.5	lncRNA_intergenic	p_lncRNA_intergenic	DHS_promoter	antisense	bin5:>2000nt	type3:tri-exonic	tier4_stringent	16147	6	uncertain	0.86493	ENCODE:FANTOM:GENCODE:HUBDMAP:MITRANS	5	chr5:180618862..180618907,+	1.27458	9671	9671	no	no	no	no	chr5	180618267	180628560	CTC-338M12.5
ENSG00000254127	0.000327885	-3.6371	-0.51604	-0.153616	-0.334828	0.0525492	+	IGLCOR22-1	pseudogene	__na	DHS_enhancer	IG_C_pseudogene	bin3:500-1000nt	type1:unspliced	tier2_permissive	27	1	uncertain	0.69343	GENCODE	1	chr22:32595587..32595588,+	0	634	634	no	no	no	no	chr22	32595588	32596221	IGLCOR22-1
CATG00000103472	0.000329416	-3.63496	-0.156189	-0.0464589	-0.101324	0.0526742	-	CATG00000103472.1	lncRNA_intergenic	e_lncRNA	DHS_enhancer	__na	bin5:>2000nt	type4:at_least_4_exons	tier3_robust	859	10	nonCoding	0.78	ENCODE:FANTOM:MITRANS	3	chr8:103768996..103769045,-	0.8	40692	7978	no	no	no	no	chr8	103766740	103807741	CATG00000103472
CATG00000031570	0.000334777	-3.63112	-0.236832	-0.0703267	-0.153579	0.0528097	+	CATG00000031570.1	lncRNA_divergent	p_lncRNA_divergent	DHS_promoter	__na	bin3:500-1000nt	type1:unspliced	tier2_permissive	263	1	nonCoding	0.8872	FANTOM	1	chr17:44302856..44302879,+	0	676	676	no	no	no	no	chr17	44302879	44303554	CATG00000031570
CATG00000033205	0.000332743	-3.6328	-0.253754	-0.0754048	-0.164579	0.0528097	-	CATG00000033205.1	lncRNA_divergent	__na	not_DHS	__na	bin3:500-1000nt	type1:unspliced	tier2_permissive	388	1	nonCoding	-0.64684	FANTOM	1	chr17:20688842..20688875,-	0	571	571	no	no	no	no	chr17	20688276	20688846	CATG00000033205
CATG00000042720	0.000331554	-3.63305	-0.250956	-0.0745891	-0.162772	0.0528097	+	CATG00000042720.1	lncRNA_sense_intronic	__na	not_DHS	__na	bin5:>2000nt	type1:unspliced	tier2_permissive	37	1	nonCoding	0.8375	ENCODE	1	chr2:47777795..47777803,+	0	5487	5487	no	yes	no	no	chr2	47777802	47783288	CATG00000042720
ENSG00000130226	0.000333562	-3.63235	-0.0976827	-0.0290207	-0.0633517	0.0528097	+	DPP6	coding_mRNA	coding_mRNA	DHS_promoter	protein_coding	bin5:>2000nt	type4:at_least_4_exons	tier4_stringent	36841	71	coding	0.96772	ENCODE:FANTOM:GENCODE:HUBDMAP:MITRANS	5	chr7:154002232..154002279,+	27.2303	1236194	19491	no	no	no	no	chr7	153445236	154686327	DPP6
ENSG00000248464	0.000331949	-3.63278	-0.171161	-0.0508663	-0.111014	0.0528097	+	RP11-473L15.2	lncRNA_divergent	p_lncRNA_divergent	DHS_promoter	antisense	bin5:>2000nt	type3:tri-exonic	tier3_robust	517	7	nonCoding	0.61045	FANTOM:GENCODE:HUBDMAP:MITRANS	4	chr5:44388447..44388462,+	0.436111	43109	3648	no	no	no	no	chr5	44388451	44434366	FGF10-AS1
ENSG00000254122	0.000334683	-3.6305	-0.0760646	-0.0225836	-0.0493241	0.0528097	+	PCDHGB7	coding_mRNA	coding_mRNA	DHS_promoter	protein_coding	bin5:>2000nt	type4:at_least_4_exons	tier4_stringent	21316	4	coding	0.99667	ENCODE:FANTOM:GENCODE:HUBDMAP	4	chr5:140797229..140797295,+	4.18948	97635	7824	no	no	no	no	chr5	140795058	140893483	PCDHGB7
CATG00000052248	0.000338896	-3.62774	-0.122141	-0.0362179	-0.0791793	0.052956	-	CATG00000052248.1	lncRNA_divergent	__na	DHS_dyadic	__na	bin4:1000-2000nt	type1:unspliced	tier3_robust	2434	2	nonCoding	-0.79468	FANTOM	1	chr1:27114353..27114396,-	0	1178	1178	no	no	no	no	chr1	27112479	27114363	CATG00000052248
CATG00000115914	0.000338055	3.62838	0.0662607	0.223394	0.144828	0.052956	+	CATG00000115914.1	lncRNA_sense_intronic	e_lncRNA	DHS_enhancer	__na	bin5:>2000nt	type1:unspliced	tier3_robust	82	2	nonCoding	0.79859	FANTOM	1	chr10:90026413..90026433,+	0	6986	6986	no	no	no	no	chr10	90026414	90037546	CATG00000115914
ENSG00000069956	0.000339476	3.62666	0.0231356	0.0780506	0.0505931	0.052956	+	MAPK6	coding_mRNA	coding_mRNA	DHS_promoter	protein_coding	bin5:>2000nt	type4:at_least_4_exons	tier4_stringent	267538	38	coding	0.9691	ENCODE:FANTOM:GENCODE:HUBDMAP:MITRANS	5	chr15:52311403..52311461,+	7.72949	63577	40509	no	no	no	no	chr15	52296190	52366948	MAPK6
ENSG00000114544	0.00033667	-3.62893	-0.0722469	-0.0214358	-0.0468414	0.052956	-	SLC41A3	coding_mRNA	coding_mRNA	DHS_promoter	protein_coding	bin5:>2000nt	type4:at_least_4_exons	tier4_stringent	67083	48	coding	0.82416	ENCODE:FANTOM:GENCODE:HUBDMAP:MITRANS	5	chr3:125802959..125802990,-	18.0645	157642	21614	no	no	no	no	chr3	125645526	125820398	SLC41A3
ENSG00000146904	0.000338784	-3.62882	-0.120856	-0.035848	-0.0783517	0.052956	-	EPHA1	coding_mRNA	coding_mRNA	DHS_promoter	protein_coding	bin5:>2000nt	type4:at_least_4_exons	tier4_stringent	24454	18	coding	0.99113	FANTOM:GENCODE:HUBDMAP:MITRANS	4	chr7:143105941..143105973,-	16.3254	18446	3327	no	no	no	no	chr7	143086934	143105949	EPHA1
CATG00000032193	0.000341772	-3.62497	-0.187657	-0.055584	-0.121621	0.0530219	+	CATG00000032193.1	lncRNA_intergenic	__na	DHS_dyadic	__na	bin5:>2000nt	type3:tri-exonic	tier2_permissive	326	5	nonCoding	0.89016	ENCODE:FANTOM:MITRANS	3	chr17:66210190..66210196,+	0	27723	27630	yes	no	no	no	chr17	66210191	66237913	CATG00000032193
ENSG00000119969	0.000342164	3.62833	0.0305692	0.103114	0.0668414	0.0530219	+	HELLS	coding_mRNA	coding_mRNA	DHS_promoter	protein_coding	bin5:>2000nt	type4:at_least_4_exons	tier4_stringent	124364	49	coding	0.98103	ENCODE:FANTOM:GENCODE:HUBDMAP:MITRANS	5	chr10:96305535..96305598,+	23.3049	68654	29773	no	no	no	no	chr10	96303830	96390942	HELLS
ENSG00000125815	0.000341844	-3.62491	-0.199885	-0.0592043	-0.129545	0.0530219	+	CST8	coding_mRNA	__na	not_DHS	protein_coding	bin4:1000-2000nt	type4:at_least_4_exons	tier4_stringent	374	6	coding	0.92575	ENCODE:FANTOM:GENCODE:HUBDMAP	4	chr20:23471727..23471757,+	1	8697	1781	no	no	no	no	chr20	23471755	23487749	CST8
ENSG00000106526	0.000343851	-3.62322	-0.0770337	-0.0228007	-0.0499172	0.0531659	-	ACTR3C	coding_mRNA	coding_mRNA	DHS_promoter	protein_coding	bin5:>2000nt	type4:at_least_4_exons	tier4_stringent	16029	40	coding	0.80314	ENCODE:FANTOM:GENCODE:HUBDMAP:MITRANS	5	chr7:150020578..150020682,-	11.4093	380072	18607	no	no	no	no	chr7	149577749	150020761	ACTR3C
CATG00000033823	0.000352174	-3.61886	-0.203531	-0.0601109	-0.131821	0.0534406	-	CATG00000033823.1	lncRNA_divergent	p_lncRNA_divergent	DHS_promoter	__na	bin5:>2000nt	type2:di-exonic	tier3_robust	518	4	nonCoding	-0.43413	ENCODE:FANTOM:HUBDMAP	3	chr17:44344170..44344188,-	0	2563	2451	no	no	no	no	chr17	44339332	44345030	CATG00000033823
ENSG00000097021	0.000352071	-3.61752	-0.0676432	-0.0199706	-0.0438069	0.0534406	-	ACOT7	coding_mRNA	coding_mRNA	DHS_promoter	protein_coding	bin5:>2000nt	type4:at_least_4_exons	tier4_stringent	276427	22	coding	0.93528	ENCODE:FANTOM:GENCODE:HUBDMAP:MITRANS	5	chr1:6453426..6453447,-	10.4756	131793	5119	no	no	no	no	chr1	6322035	6453827	ACOT7
ENSG00000119946	0.00035248	3.62257	0.0256409	0.0867315	0.0561862	0.0534406	+	CNNM1	coding_mRNA	coding_mRNA	DHS_promoter	protein_coding	bin5:>2000nt	type4:at_least_4_exons	tier4_stringent	9790	17	coding	0.97977	ENCODE:FANTOM:GENCODE:HUBDMAP:MITRANS	5	chr10:101089107..101089141,+	9.71588	65527	6058	no	no	no	no	chr10	101088856	101154382	CNNM1
ENSG00000166833	0.000352402	-3.61686	-0.056358	-0.0166352	-0.0364966	0.0534406	+	NAV2	coding_mRNA	coding_mRNA	DHS_promoter	protein_coding	bin5:>2000nt	type4:at_least_4_exons	tier4_stringent	155953	154	coding	0.95581	ENCODE:FANTOM:GENCODE:HUBDMAP:MITRANS	5	chr11:19734369..19734391,+	39.5716	770794	46254	no	no	no	no	chr11	19366801	20359286	NAV2
ENSG00000176971	0.000348258	-3.61993	-0.157184	-0.0464577	-0.101821	0.0534406	+	FIBIN	coding_mRNA	coding_mRNA	DHS_promoter	protein_coding	bin5:>2000nt	type2:di-exonic	tier4_stringent	22068	4	coding	0.98435	ENCODE:FANTOM:GENCODE:HUBDMAP:MITRANS	5	chr11:27015649..27015680,+	0	23640	7510	no	no	no	no	chr11	26998559	27022198	FIBIN
ENSG00000184261	0.000351462	-3.61735	-0.0802833	-0.023703	-0.0519931	0.0534406	-	KCNK12	coding_mRNA	coding_mRNA	DHS_promoter	protein_coding	bin5:>2000nt	type3:tri-exonic	tier4_stringent	22689	12	coding	0.98335	FANTOM:GENCODE:HUBDMAP:MITRANS	4	chr2:47798044..47798132,-	1.62157	58549	10086	no	no	no	no	chr2	47735382	47798825	KCNK12
ENSG00000198398	0.000351273	3.61743	0.0627729	0.212606	0.13769	0.0534406	-	TMEM207	coding_mRNA	__na	not_DHS	protein_coding	bin5:>2000nt	type4:at_least_4_exons	tier3_robust	55	2	nonCoding	0.65315	GENCODE:HUBDMAP:MITRANS	3	chr3:190167677..190167686,-	1	21237	3868	no	no	no	no	chr3	190143958	190167680	TMEM207
ENSG00000261819	0.000351933	-3.61693	-0.244011	-0.07203	-0.158021	0.0534406	-	RP11-680G24.4	pseudogene	__na	DHS_enhancer	pseudogene	bin4:1000-2000nt	type2:di-exonic	tier3_robust	148	3	coding	0.51082	ENCODE:GENCODE	2	chr16:15083001..15083005,-	0	1742	1742	no	no	no	no	chr16	15081261	15083426	RP11-680G24.4
CATG00000007462	0.000348392	-3.61991	-0.0676158	-0.0199842	-0.0438	0.0534406	-	CATG00000007462.1	lncRNA_intergenic	__na	DHS_dyadic	__na	bin5:>2000nt	type4:at_least_4_exons	tier4_stringent	1582	18	nonCoding	0.98114	ENCODE:FANTOM:HUBDMAP:MITRANS	4	chr11:129684577..129684583,-	3.84698	212061	13013	no	no	no	yes	chr11	129473544	129685604	CATG00000007462
CATG00000059718	0.00035875	-3.61215	-0.200999	-0.059208	-0.130103	0.0542741	+	CATG00000059718.1	lncRNA_intergenic	__na	not_DHS	__na	bin3:500-1000nt	type3:tri-exonic	tier4_stringent	466	1	nonCoding	0.99198	MITRANS	1	chr3:32668126..32668134,+	0	27672	809	no	no	no	yes	chr3	32668132	32695803	CATG00000059718
ENSG00000132510	0.000361316	3.611	0.0364617	0.123856	0.0801586	0.0545447	+	KDM6B	coding_mRNA	coding_mRNA	DHS_promoter	protein_coding	bin5:>2000nt	type4:at_least_4_exons	tier4_stringent	133309	45	coding	0.70807	ENCODE:FANTOM:GENCODE:HUBDMAP	4	chr17:7747511..7747527,+	17.3649	20561	6684	no	no	no	no	chr17	7737553	7758114	KDM6B
CATG00000067499	0.000367466	-3.606	-0.229204	-0.0673342	-0.148269	0.0550254	+	CATG00000067499.1	coding_mRNA	__na	DHS_enhancer	__na	bin5:>2000nt	type3:tri-exonic	tier2_permissive	46	5	coding	0.52874	ENCODE:MITRANS	2	chr4:1522190..1522208,+	0	7769	7121	no	no	no	no	chr4	1522193	1529961	CATG00000067499
ENSG00000070748	0.000366679	-3.60629	-0.136105	-0.0399911	-0.0880483	0.0550254	+	CHAT	coding_mRNA	coding_mRNA	DHS_promoter	protein_coding	bin5:>2000nt	type4:at_least_4_exons	tier3_robust	442	15	coding	0.64789	FANTOM:GENCODE:HUBDMAP:MITRANS	4	chr10:50817847..50817867,+	12.0013	79452	8883	no	no	no	no	chr10	50817178	50901925	CHAT
ENSG00000135903	0.000368743	-3.60428	-0.0864208	-0.0253723	-0.0558966	0.0550254	-	PAX3	coding_mRNA	__na	DHS_dyadic	protein_coding	bin5:>2000nt	type4:at_least_4_exons	tier4_stringent	65897	23	coding	0.9849	ENCODE:FANTOM:GENCODE:HUBDMAP:MITRANS	5	chr2:223163706..223163730,-	7.43738	102747	6754	no	no	no	no	chr2	223064596	223167342	PAX3
ENSG00000140830	0.000369203	3.60393	0.031495	0.107291	0.0693931	0.0550254	-	TXNL4B	coding_mRNA	coding_mRNA	DHS_promoter	protein_coding	bin5:>2000nt	type4:at_least_4_exons	tier4_stringent	40356	18	coding	-0.56431	ENCODE:FANTOM:GENCODE:HUBDMAP:MITRANS	5	chr16:72127497..72127546,-	5.92496	49327	9776	no	no	no	no	chr16	72048988	72128277	TXNL4B
CATG00000020330	0.000368208	3.60679	0.106301	0.361796	0.234048	0.0550254	+	CATG00000020330.1	lncRNA_sense_intronic	e_lncRNA	DHS_enhancer	__na	bin5:>2000nt	type1:unspliced	tier3_robust	442	2	nonCoding	0.87552	ENCODE:FANTOM	2	chr14:106556293..106556339,+	0	10524	10524	yes	no	no	no	chr14	106552903	106563426	CATG00000020330
CATG00000022749	0.000365912	-3.60711	-0.162831	-0.0478587	-0.105345	0.0550254	+	CATG00000022749.1	lncRNA_divergent	p_lncRNA_divergent	DHS_promoter	__na	bin5:>2000nt	type2:di-exonic	tier3_robust	186	4	nonCoding	-0.90268	ENCODE:FANTOM:MITRANS	3	chr15:41806177..41806192,+	0	3502	3177	no	no	no	no	chr15	41803642	41807143	CATG00000022749
CATG00000053798	0.00037077	-3.60406	-0.152465	-0.0447493	-0.0986069	0.0551418	+	CATG00000053798.1	uncertain_coding	__na	not_DHS	__na	bin5:>2000nt	type4:at_least_4_exons	tier3_robust	164	8	uncertain	0.82482	FANTOM:HUBDMAP:MITRANS	3	chr20:56593198..56593208,+	0.380952	18519	13250	yes	no	no	no	chr20	56578883	56605473	CATG00000053798
ENSG00000221465	0.000372381	3.60167	0.0514132	0.175318	0.113365	0.0552643	+	AL162502.1	small_RNA	__na	not_DHS	miRNA	bin5:>2000nt	type2:di-exonic	tier2_permissive	98	2	nonCoding	0.88621	ENCODE:GENCODE	2	chr10:98679940..98679942,+	0	3365	3291	yes	no	no	no	chr10	98676772	98680548	AL162502.1
ENSG00000129245	0.000374152	3.60045	0.0363945	0.124171	0.0802828	0.0554101	-	FXR2	coding_mRNA	coding_mRNA	DHS_promoter	protein_coding	bin5:>2000nt	type4:at_least_4_exons	tier4_stringent	65364	24	coding	0.98892	ENCODE:FANTOM:GENCODE:HUBDMAP	4	chr17:7518145..7518234,-	16.8993	23728	3157	no	no	no	no	chr17	7494488	7518215	FXR2
ENSG00000224271	0.000379206	-3.59668	-0.107816	-0.0315497	-0.0696828	0.0560403	+	RP11-191L9.4	lncRNA_intergenic	p_lncRNA_intergenic	DHS_promoter	lincRNA	bin5:>2000nt	type4:at_least_4_exons	tier4_stringent	6715	29	nonCoding	0.74433	ENCODE:FANTOM:GENCODE:HUBDMAP:MITRANS	5	chr22:48027489..48027535,+	7.67286	391221	152544	no	no	no	yes	chr22	48027452	48418740	RP11-191L9.4
ENSG00000234540	0.000380055	3.5971	0.0816799	0.27912	0.1804	0.0560478	+	RP3-448I9.1	sense_overlap_RNA	__na	not_DHS	lincRNA	bin3:500-1000nt	type3:tri-exonic	tier2_permissive	6	1	nonCoding	-0.0339	GENCODE	1	chr6:14394407..14394408,+	0	10113	554	no	no	no	yes	chr6	14394408	14404520	RP3-448I9.1
CATG00000076424	0.000381518	-3.59502	-0.291152	-0.0851374	-0.188145	0.0561455	+	CATG00000076424.1	lncRNA_divergent	p_lncRNA_divergent	DHS_promoter	__na	bin4:1000-2000nt	type2:di-exonic	tier2_permissive	32	2	nonCoding	-0.03015	FANTOM:MITRANS	2	chr5:80689832..80689838,+	0	1803	1304	no	no	no	no	chr5	80689834	80691636	CATG00000076424
ENSG00000176624	0.000382878	3.60178	0.0233061	0.0795629	0.0514345	0.0562279	-	MEX3C	coding_mRNA	coding_mRNA	DHS_promoter	protein_coding	bin5:>2000nt	type3:tri-exonic	tier4_stringent	76871	14	coding	0.97796	ENCODE:FANTOM:GENCODE:HUBDMAP	4	chr18:48723894..48724026,-	1.72809	167800	34163	no	no	no	no	chr18	48542288	48744696	MEX3C
CATG00000015312	0.000384273	3.5935	0.088957	0.304436	0.196697	0.0562798	+	CATG00000015312.1	sense_overlap_RNA	__na	not_DHS	__na	bin5:>2000nt	type1:unspliced	tier2_permissive	90	1	nonCoding	0.91616	ENCODE	1	chr13:76228856..76228877,+	0	10465	10465	yes	no	no	no	chr13	76228877	76239341	CATG00000015312
CATG00000090074	0.000384835	-3.59677	-0.250505	-0.0732608	-0.161883	0.0562798	-	CATG00000090074.1	short_ncRNA	__na	not_DHS	__na	bin1:<200nt	type1:unspliced	tier2_permissive	47	2	nonCoding	0.312	FANTOM	1	chr6:134673635..134673639,-	0	192	192	yes	no	no	no	chr6	134673536	134674354	CATG00000090074
ENSG00000154764	0.00038732	-3.59104	-0.104961	-0.0306385	-0.0678	0.0565254	-	WNT7A	coding_mRNA	coding_mRNA	DHS_promoter	protein_coding	bin5:>2000nt	type4:at_least_4_exons	tier4_stringent	11115	11	coding	0.98639	ENCODE:FANTOM:GENCODE:HUBDMAP:MITRANS	5	chr3:13921557..13921575,-	3.7829	85306	10064	no	no	no	no	chr3	13836263	13922148	WNT7A
CATG00000102506	0.000389188	-3.59293	-0.205402	-0.0599772	-0.13269	0.0566802	-	CATG00000102506.1	lncRNA_intergenic	e_lncRNA	DHS_enhancer	__na	bin5:>2000nt	type2:di-exonic	tier2_permissive	17	1	nonCoding	0.08176	MITRANS	1	chr8:58122721..58122732,-	0	9650	2927	no	no	no	yes	chr8	58113083	58122732	CATG00000102506
ENSG00000225913	0.000390516	3.59469	0.0422605	0.144677	0.093469	0.0567559	+	RP11-57C13.6	lncRNA_intergenic	e_lncRNA	DHS_enhancer	lincRNA	bin4:1000-2000nt	type4:at_least_4_exons	tier2_permissive	77	2	nonCoding	0.48333	FANTOM:GENCODE:MITRANS	3	chr10:89365908..89365954,+	0	52191	1391	no	no	no	no	chr10	89365954	89419036	RP11-57C13.6
CATG00000103378	0.000392897	3.58754	0.0785798	0.269627	0.174103	0.0569838	-	CATG00000103378.1	lncRNA_intergenic	e_lncRNA	DHS_enhancer	__na	bin5:>2000nt	type2:di-exonic	tier2_permissive	9	1	nonCoding	0.02326	MITRANS	1	chr8:101764638..101764642,-	0	14142	3934	no	no	no	no	chr8	101750500	101764641	CATG00000103378
CATG00000048740	0.000398329	3.58354	0.0729392	0.250702	0.161821	0.0572981	-	CATG00000048740.1	lncRNA_intergenic	__na	DHS_dyadic	__na	bin4:1000-2000nt	type1:unspliced	tier2_permissive	38	1	nonCoding	-0.96941	ENCODE	1	chr2:64455436..64455441,-	0	1989	1989	no	no	no	no	chr2	64453451	64455439	CATG00000048740
ENSG00000172349	0.000397018	-3.58488	-0.0630741	-0.0183603	-0.0407172	0.0572981	+	IL16	coding_mRNA	coding_mRNA	DHS_promoter	protein_coding	bin5:>2000nt	type4:at_least_4_exons	tier4_stringent	124039	59	coding	0.98975	ENCODE:FANTOM:GENCODE:HUBDMAP:MITRANS	5	chr15:81589277..81589337,+	20.6631	150871	17684	no	no	no	no	chr15	81446595	81614449	IL16
ENSG00000196844	0.000397817	-3.58389	-0.285994	-0.0832198	-0.184607	0.0572981	-	PATE2	coding_mRNA	__na	not_DHS	protein_coding	bin5:>2000nt	type4:at_least_4_exons	tier4_stringent	2057	6	nonCoding	0.97448	ENCODE:FANTOM:GENCODE:HUBDMAP:MITRANS	5	chr11:125648690..125648734,-	2.04114	6524	4561	no	no	no	no	chr11	125642200	125648723	PATE2
ENSG00000263096	0.000398155	-3.58347	-0.135405	-0.0393947	-0.0874	0.0572981	-	RP11-515O17.2	lncRNA_antisense	e_lncRNA	DHS_enhancer	antisense	bin5:>2000nt	type3:tri-exonic	tier3_robust	122	3	nonCoding	0.44134	GENCODE:MITRANS	2	chr17:53364314..53364335,-	0	15821	2225	no	no	no	no	chr17	53348504	53364324	RP11-515O17.2
CATG00000088160	0.000400737	-3.58248	-0.116465	-0.0338656	-0.0751655	0.0575267	-	CATG00000088160.1	coding_mRNA	__na	DHS_enhancer	__na	bin5:>2000nt	type2:di-exonic	tier2_permissive	346	1	coding	-0.33496	ENCODE	1	chr6:35395022..35395061,-	0	34695	16564	no	no	no	no	chr6	35360367	35395061	CATG00000088160
CATG00000060938	0.000402152	3.58136	0.121641	0.418525	0.270083	0.0575454	+	CATG00000060938.1	short_ncRNA	__na	DHS_promoter	__na	bin1:<200nt	type1:unspliced	tier2_permissive	28	1	nonCoding	0.37895	FANTOM	1	chr3:88050256..88050257,+	0	154	154	no	no	no	no	chr3	88050257	88050410	CATG00000060938
ENSG00000137478	0.000402507	3.58077	0.0174317	0.0599889	0.0387103	0.0575454	-	FCHSD2	coding_mRNA	coding_mRNA	DHS_promoter	protein_coding	bin5:>2000nt	type4:at_least_4_exons	tier4_stringent	75694	52	coding	0.9851	ENCODE:FANTOM:GENCODE:HUBDMAP:MITRANS	5	chr11:72853267..72853346,-	20.3679	314944	15210	no	no	no	no	chr11	72538830	72853773	FCHSD2
CATG00000044399	0.000406124	-3.57799	-0.259561	-0.0753356	-0.167448	0.0576888	+	CATG00000044399.1	uncertain_coding	__na	not_DHS	__na	bin5:>2000nt	type2:di-exonic	tier3_robust	577	5	uncertain	0.84706	ENCODE:HUBDMAP:MITRANS	3	chr2:121338943..121338949,+	0.666667	5035	2772	no	no	no	no	chr2	121334630	121340386	CATG00000044399
CATG00000044920	0.000406123	3.5781	0.0745772	0.25694	0.165759	0.0576888	+	CATG00000044920.1	lncRNA_intergenic	e_lncRNA	DHS_enhancer	__na	bin5:>2000nt	type2:di-exonic	tier3_robust	489	5	nonCoding	0.31388	FANTOM:MITRANS	2	chr2:146451014..146451035,+	0	11675	3297	no	no	no	no	chr2	146445743	146457417	CATG00000044920
CATG00000099959	0.000405185	-3.57893	-0.184521	-0.0535755	-0.119048	0.0576888	+	CATG00000099959.1	lncRNA_divergent	p_lncRNA_divergent	DHS_promoter	__na	bin4:1000-2000nt	type1:unspliced	tier2_permissive	92	1	nonCoding	-0.81804	HUBDMAP	1	chr8:101118576..101118584,+	0	1554	1554	no	no	no	no	chr8	101118580	101120133	CATG00000099959
ENSG00000255399	0.000406798	-3.57771	-0.123071	-0.035715	-0.0793931	0.0576888	+	TBX5-AS1	lncRNA_divergent	__na	DHS_dyadic	antisense	bin5:>2000nt	type3:tri-exonic	tier4_stringent	2650	12	nonCoding	0.76883	ENCODE:FANTOM:GENCODE:HUBDMAP:MITRANS	5	chr12:114846539..114846570,+	1.03861	7406	6406	no	no	no	no	chr12	114843664	114853298	TBX5-AS1
ENSG00000087470	0.000408759	3.57667	0.032113	0.110714	0.0714138	0.0578502	+	DNM1L	coding_mRNA	coding_mRNA	DHS_promoter	protein_coding	bin5:>2000nt	type4:at_least_4_exons	tier4_stringent	137127	79	coding	0.99433	ENCODE:FANTOM:GENCODE:HUBDMAP:MITRANS	5	chr12:32832203..32832263,+	22.4918	66233	22815	no	no	no	no	chr12	32832254	32905383	DNM1L
CATG00000005106	0.000414411	3.57251	0.0803256	0.277426	0.178876	0.0580647	-	CATG00000005106.1	sense_overlap_RNA	__na	not_DHS	__na	bin4:1000-2000nt	type1:unspliced	tier2_permissive	133	3	nonCoding	0.72727	ENCODE	1	chr11:27438879..27438900,-	0	1754	1754	no	no	no	no	chr11	27435060	27438880	CATG00000005106
CATG00000013871	0.000414191	3.57298	0.101462	0.350372	0.225917	0.0580647	-	CATG00000013871.1	short_ncRNA	__na	DHS_promoter	__na	bin1:<200nt	type1:unspliced	tier3_robust	726	1	nonCoding	0.22231	FANTOM	1	chr12:133657093..133657116,-	0	168	168	no	no	no	no	chr12	133656929	133657096	CATG00000013871
CATG00000089922	0.000413786	3.5732	0.0511007	0.176444	0.113772	0.0580647	-	CATG00000089922.1	lncRNA_antisense	e_lncRNA	DHS_enhancer	__na	bin3:500-1000nt	type4:at_least_4_exons	tier2_permissive	6	1	nonCoding	0.216	MITRANS	1	chr6:127907543..127907544,-	0	41003	832	no	no	no	yes	chr6	127866542	127907544	CATG00000089922
ENSG00000113248	0.000412057	-3.57402	-0.0875562	-0.025368	-0.0564621	0.0580647	+	PCDHB15	coding_mRNA	coding_mRNA	DHS_promoter	protein_coding	bin5:>2000nt	type3:tri-exonic	tier4_stringent	10756	7	coding	0.99286	ENCODE:FANTOM:GENCODE:HUBDMAP	4	chr5:140624953..140624984,+	0.144114	110505	19421	no	no	no	no	chr5	140516144	140645165	PCDHB15
ENSG00000230690	0.000412617	-3.57379	-0.208549	-0.0604163	-0.134483	0.0580647	+	AC013402.5	lncRNA_intergenic	__na	DHS_dyadic	lincRNA	bin5:>2000nt	type4:at_least_4_exons	tier3_robust	67	5	nonCoding	0.07143	GENCODE:HUBDMAP:MITRANS	3	chr2:105275156..105275162,+	0	16949	6267	no	no	no	no	chr2	105275162	105292110	AC013402.5
ENSG00000087077	0.000415567	-3.57354	-0.162062	-0.0469312	-0.104497	0.0581107	+	TRIP6	coding_mRNA	__na	DHS_dyadic	protein_coding	bin5:>2000nt	type4:at_least_4_exons	tier4_stringent	146740	15	coding	0.98071	ENCODE:FANTOM:GENCODE	3	chr7:100465002..100465045,+	7.6124	6155	2332	no	no	no	no	chr7	100465028	100471182	TRIP6
ENSG00000261465	0.000418978	3.57073	0.0327686	0.113287	0.0730276	0.0584712	-	RP11-626G11.5	lncRNA_divergent	p_lncRNA_divergent	DHS_promoter	antisense	bin5:>2000nt	type3:tri-exonic	tier4_stringent	1501	10	nonCoding	-0.73939	FANTOM:GENCODE:HUBDMAP:MITRANS	4	chr16:19079128..19079160,-	0.657716	7529	3079	no	no	no	no	chr16	19072805	19080333	RP11-626G11.5
CATG00000087894	0.000422179	-3.56766	-0.19911	-0.057524	-0.128317	0.058801	-	CATG00000087894.1	lncRNA_intergenic	p_lncRNA_intergenic	DHS_promoter	__na	bin4:1000-2000nt	type2:di-exonic	tier2_permissive	25	2	nonCoding	-0.67914	FANTOM:HUBDMAP:MITRANS	3	chr6:27636347..27636378,-	0	1844	1609	no	yes	no	no	chr6	27634531	27636374	CATG00000087894
CATG00000115585	0.000423552	-3.56695	-0.231714	-0.0669203	-0.149317	0.0588755	+	CATG00000115585.1	lncRNA_intergenic	__na	DHS_dyadic	__na	bin5:>2000nt	type1:unspliced	tier4_stringent	2006	3	nonCoding	0.80396	ENCODE:FANTOM	2	chr10:74020769..74020772,+	0	2909	2909	no	no	no	no	chr10	74019652	74022560	CATG00000115585
CATG00000092533	0.000425703	-3.56513	-0.328206	-0.0947177	-0.211462	0.058941	+	CATG00000092533.1	lncRNA_intergenic	e_lncRNA	DHS_enhancer	__na	bin2:200-500nt	type2:di-exonic	tier4_stringent	14946	3	nonCoding	0.98505	ENCODE:HUBDMAP	2	chr7:68527367..68527388,+	0	456	384	yes	no	no	no	chr7	68527383	68527838	CATG00000092533
CATG00000096031	0.000425703	-3.56513	-0.328206	-0.0947177	-0.211462	0.058941	-	CATG00000096031.1	short_ncRNA	__na	DHS_enhancer	__na	bin1:<200nt	type3:tri-exonic	tier2_permissive	74	2	nonCoding	-0.98592	ENCODE:HUBDMAP	2	chr7:68527491..68527494,-	0	390	115	no	no	no	no	chr7	68527378	68527768	CATG00000096031
CATG00000043186	0.000430286	3.56261	0.0771682	0.267715	0.172441	0.0593414	+	CATG00000043186.1	lncRNA_intergenic	__na	not_DHS	__na	bin3:500-1000nt	type1:unspliced	tier2_permissive	3	2	nonCoding	0.06024	FANTOM	1	chr2:67230307..67230308,+	0	905	905	no	no	no	no	chr2	67230308	67231212	CATG00000043186
CATG00000085220	0.000429731	-3.56253	-0.268719	-0.0774603	-0.17309	0.0593414	+	CATG00000085220.1	sense_overlap_RNA	__na	not_DHS	__na	bin3:500-1000nt	type1:unspliced	tier2_permissive	66	2	nonCoding	-0.36287	FANTOM	1	chr6:106429628..106429642,+	0	963	963	no	no	no	no	chr6	106429639	106431491	CATG00000085220
ENSG00000163793	0.00043139	-3.56149	-0.0971742	-0.0279982	-0.0625862	0.0593771	+	DNAJC5G	coding_mRNA	coding_mRNA	DHS_promoter	protein_coding	bin5:>2000nt	type4:at_least_4_exons	tier4_stringent	2813	17	uncertain	-0.79316	ENCODE:FANTOM:GENCODE:HUBDMAP:MITRANS	5	chr2:27486147..27486194,+	3.98264	16885	3758	no	no	no	no	chr2	27486170	27505625	DNAJC5G
CATG00000103765	0.000433255	-3.56029	-0.48383	-0.139328	-0.311579	0.059517	-	CATG00000103765.1	sense_overlap_RNA	__na	not_DHS	__na	bin5:>2000nt	type2:di-exonic	tier2_permissive	25	1	nonCoding	0.76705	ENCODE	1	chr8:118997897..118997898,-	0	3046	3037	no	no	no	no	chr8	118994853	118997898	CATG00000103765
ENSG00000260249	0.000434217	-3.56005	-0.122368	-0.0352323	-0.0788	0.0595326	+	RP11-401P9.5	lncRNA_divergent	__na	not_DHS	antisense	bin5:>2000nt	type4:at_least_4_exons	tier2_permissive	71	15	uncertain	-0.13913	ENCODE:FANTOM:GENCODE:HUBDMAP:MITRANS	5	chr16:50702929..50702938,+	0.109091	14196	14196	no	no	no	no	chr16	50686089	50711378	RP11-401P9.5
ENSG00000166813	0.000435671	-3.5589	-0.0943829	-0.0271619	-0.0607724	0.0595917	-	KIF7	coding_mRNA	coding_mRNA	DHS_promoter	protein_coding	bin5:>2000nt	type4:at_least_4_exons	tier4_stringent	19955	20	coding	0.98204	ENCODE:FANTOM:GENCODE:HUBDMAP:MITRANS	5	chr15:90198659..90198713,-	17.8751	38169	5692	no	no	no	no	chr15	90152020	90206280	KIF7
ENSG00000183960	0.000436346	-3.55873	-0.0819178	-0.0235719	-0.0527448	0.0595917	+	KCNH8	coding_mRNA	coding_mRNA	DHS_promoter	protein_coding	bin5:>2000nt	type4:at_least_4_exons	tier4_stringent	11759	24	coding	0.97033	ENCODE:FANTOM:GENCODE:HUBDMAP:MITRANS	5	chr3:19189992..19190079,+	12.9588	389281	10611	no	no	no	no	chr3	19188594	19583454	KCNH8
ENSG00000133216	0.000439003	-3.55667	-0.0679315	-0.0195305	-0.043731	0.0598382	+	EPHB2	coding_mRNA	coding_mRNA	DHS_promoter	protein_coding	bin5:>2000nt	type4:at_least_4_exons	tier4_stringent	132593	24	coding	0.99333	ENCODE:FANTOM:GENCODE:HUBDMAP	4	chr1:23037323..23037338,+	18.4484	204508	4852	no	no	no	no	chr1	23037332	23241839	EPHB2
ENSG00000255622	0.000441298	-3.55527	-0.0895417	-0.0257273	-0.0576345	0.0600345	+	PCDHB17	coding_mRNA	coding_mRNA	DHS_promoter	protein_coding	bin5:>2000nt	type2:di-exonic	tier3_robust	136	2	coding	0.872	ENCODE:FANTOM:GENCODE	3	chr5:140535423..140535434,+	0	91220	3211	no	no	no	no	chr5	140535429	140626648	PCDHB17
CATG00000011767	0.000443333	-3.55399	-0.398708	-0.114492	-0.2566	0.0600785	-	CATG00000011767.1	lncRNA_intergenic	e_lncRNA	DHS_enhancer	__na	bin4:1000-2000nt	type2:di-exonic	tier2_permissive	77	3	nonCoding	0.41573	FANTOM:HUBDMAP:MITRANS	3	chr12:43506983..43507014,-	0.625	2427	1285	yes	no	no	no	chr12	43504561	43507705	CATG00000011767
CATG00000013386	0.000443265	-3.55547	-0.232557	-0.066809	-0.149683	0.0600785	-	CATG00000013386.1	coding_mRNA	__na	DHS_dyadic	__na	bin3:500-1000nt	type1:unspliced	tier2_permissive	44	1	coding	0.30312	FANTOM	1	chr12:114847629..114847641,-	0	680	680	no	no	no	no	chr12	114846962	114847641	CATG00000013386
ENSG00000248243	0.000445619	-3.55407	-0.0882713	-0.0253424	-0.0568069	0.0602719	-	RP11-93K22.13	lncRNA_divergent	e_lncRNA	DHS_enhancer	lincRNA	bin5:>2000nt	type4:at_least_4_exons	tier3_robust	186	7	nonCoding	-0.09463	ENCODE:FANTOM:GENCODE:HUBDMAP:MITRANS	5	chr3:129813085..129813124,-	1.46542	149095	3863	no	no	no	no	chr3	129664009	129813103	RP11-93K22.13
ENSG00000023839	0.000447186	3.55775	0.0215086	0.07485	0.0481793	0.0603676	+	ABCC2	coding_mRNA	coding_mRNA	DHS_promoter	protein_coding	bin5:>2000nt	type4:at_least_4_exons	tier4_stringent	71122	36	coding	0.73748	ENCODE:FANTOM:GENCODE:HUBDMAP:MITRANS	5	chr10:101419187..101419313,+	50.7973	193083	8937	no	no	no	no	chr10	101419266	101613709	ABCC2
ENSG00000198408	0.000449054	3.55314	0.0330062	0.115035	0.0740207	0.0605034	-	MGEA5	coding_mRNA	coding_mRNA	DHS_promoter	protein_coding	bin5:>2000nt	type4:at_least_4_exons	tier4_stringent	270922	50	coding	0.98288	ENCODE:FANTOM:GENCODE:HUBDMAP	4	chr10:103578182..103578217,-	15.515	38518	9642	no	no	no	no	chr10	103544064	103582738	MGEA5
CATG00000086778	0.000456728	3.54625	0.0712265	0.248925	0.160076	0.0614194	+	CATG00000086778.1	sense_overlap_RNA	__na	not_DHS	__na	bin4:1000-2000nt	type1:unspliced	tier2_permissive	25	1	nonCoding	0.17308	ENCODE	1	chr6:160227940..160227942,+	0	1284	1284	no	yes	yes	no	chr6	160227942	160229225	CATG00000086778
CATG00000065831	0.000457796	3.55011	0.0749766	0.261768	0.168372	0.0614453	-	CATG00000065831.1	lncRNA_antisense	e_lncRNA	DHS_enhancer	__na	bin5:>2000nt	type1:unspliced	tier4_stringent	675	2	nonCoding	0.21695	FANTOM:HUBDMAP	2	chr3:119308104..119308123,-	0	2624	2624	no	no	no	yes	chr3	119305146	119308118	CATG00000065831
ENSG00000179981	0.000458825	3.54722	0.024348	0.0850865	0.0547172	0.0614659	+	TSHZ1	coding_mRNA	coding_mRNA	DHS_promoter	protein_coding	bin5:>2000nt	type3:tri-exonic	tier4_stringent	58526	17	coding	0.98732	ENCODE:FANTOM:GENCODE:MITRANS	4	chr18:72922811..72922827,+	1.8232	115209	62908	no	no	no	no	chr18	72921195	73038027	TSHZ1
ENSG00000156284	0.000461126	3.5432	0.0478802	0.167554	0.107717	0.0616564	-	CLDN8	coding_mRNA	__na	not_DHS	protein_coding	bin5:>2000nt	type2:di-exonic	tier4_stringent	2143	3	coding	0.97917	ENCODE:FANTOM:GENCODE:MITRANS	4	chr21:31588338..31588357,-	0	7491	5683	no	no	no	no	chr21	31580855	31588376	CLDN8
ENSG00000178162	0.000464696	-3.54209	-0.232587	-0.0664195	-0.149503	0.0620157	-	AC140481.1	pseudogene	__na	DHS_promoter	pseudogene	bin5:>2000nt	type4:at_least_4_exons	tier4_stringent	188	8	nonCoding	0.44242	ENCODE:FANTOM:GENCODE:HUBDMAP:MITRANS	5	chr2:131185310..131185318,-	3.67797	11120	4470	no	no	no	no	chr2	131174196	131185315	FAR2P2
CATG00000083846	0.000465937	-3.5403	-0.644079	-0.183811	-0.413945	0.0620634	+	CATG00000083846.1	lncRNA_sense_intronic	__na	not_DHS	__na	bin2:200-500nt	type2:di-exonic	tier3_robust	213	1	nonCoding	0.88	ENCODE	1	chr6:41560414..41560417,+	0	384	379	no	no	no	no	chr6	41560416	41560799	CATG00000083846
CATG00000092616	0.000470137	-3.5381	-0.236409	-0.0673974	-0.151903	0.062386	+	CATG00000092616.1	lncRNA_intergenic	__na	not_DHS	__na	bin4:1000-2000nt	type1:unspliced	tier2_permissive	9	1	nonCoding	0.68421	ENCODE	1	chr7:73001336..73001337,+	0	1263	1263	yes	no	no	no	chr7	73001337	73002599	CATG00000092616
CATG00000009571	0.000469277	3.53854	0.0843937	0.295965	0.190179	0.062386	+	CATG00000009571.1	lncRNA_divergent	p_lncRNA_divergent	DHS_promoter	__na	bin4:1000-2000nt	type1:unspliced	tier2_permissive	116	2	nonCoding	-0.99359	FANTOM	1	chr12:75905616..75905624,+	0	1047	1047	no	no	no	no	chr12	75905624	75906670	CATG00000009571
ENSG00000245293	0.000473075	3.53609	0.0215088	0.0755119	0.0485103	0.0626574	-	RP11-286E11.1	lncRNA_divergent	p_lncRNA_divergent	DHS_promoter	antisense	bin5:>2000nt	type4:at_least_4_exons	tier4_stringent	10691	18	nonCoding	-0.91122	ENCODE:FANTOM:GENCODE:HUBDMAP:MITRANS	5	chr4:108910841..108910863,-	1.23749	92207	15065	no	no	no	no	chr4	108783832	108910848	RP11-286E11.1
CATG00000021220	0.000479659	3.53253	0.0426075	0.149834	0.0962207	0.0628459	-	CATG00000021220.1	lncRNA_intergenic	__na	not_DHS	__na	bin5:>2000nt	type3:tri-exonic	tier2_permissive	10	2	nonCoding	0.25	MITRANS	1	chr14:56512168..56512172,-	0	77025	3661	no	no	no	yes	chr14	56435148	56512172	CATG00000021220
CATG00000043707	0.000480984	-3.53151	-0.104299	-0.0296463	-0.0669724	0.0628459	+	CATG00000043707.1	lncRNA_antisense	e_lncRNA	DHS_enhancer	__na	bin4:1000-2000nt	type3:tri-exonic	tier2_permissive	12	3	nonCoding	0.17391	ENCODE:MITRANS	2	chr2:86245962..86245963,+	0	15951	1477	no	no	no	no	chr2	86245963	86261913	CATG00000043707
CATG00000055607	0.00048166	3.53115	0.0803925	0.282876	0.181635	0.0628459	+	CATG00000055607.1	lncRNA_intergenic	__na	not_DHS	__na	bin5:>2000nt	type4:at_least_4_exons	tier2_permissive	3	5	nonCoding	0.4375	MITRANS	1	chr21:18563891..18563892,+	0	80369	2440	no	no	no	yes	chr21	18563892	18644260	CATG00000055607
CATG00000063606	0.000481637	-3.53118	-0.306688	-0.0871606	-0.196924	0.0628459	-	CATG00000063606.1	sense_overlap_RNA	__na	not_DHS	__na	bin5:>2000nt	type1:unspliced	tier2_permissive	8	1	nonCoding	0.48905	ENCODE	1	chr3:3507010..3507011,-	0	2764	2764	no	no	no	no	chr3	3504248	3507011	CATG00000063606
ENSG00000148688	0.000481598	3.53326	0.0290642	0.102205	0.0656345	0.0628459	+	RPP30	coding_mRNA	coding_mRNA	DHS_promoter	protein_coding	bin5:>2000nt	type4:at_least_4_exons	tier4_stringent	265132	40	coding	0.99803	ENCODE:FANTOM:GENCODE:HUBDMAP:MITRANS	5	chr10:92631715..92631746,+	13.378	93337	4663	no	no	no	no	chr10	92630799	92724587	RPP30
ENSG00000176153	0.000479619	-3.53229	-0.115277	-0.0327786	-0.0740276	0.0628459	-	GPX2	coding_mRNA	__na	DHS_enhancer	protein_coding	bin5:>2000nt	type3:tri-exonic	tier4_stringent	41810	8	coding	0.99534	ENCODE:FANTOM:GENCODE:MITRANS	4	chr14:65409452..65409479,-	1.36015	5974	4136	no	no	no	no	chr14	65404535	65410508	GPX2
ENSG00000179452	0.000476436	-3.53414	-0.0931683	-0.0265145	-0.0598414	0.0628459	+	RP11-380B22.1	lncRNA_intergenic	e_lncRNA	DHS_enhancer	lincRNA	bin5:>2000nt	type4:at_least_4_exons	tier3_robust	876	10	nonCoding	0.36536	ENCODE:FANTOM:GENCODE:HUBDMAP	4	chr1:181110935..181110947,+	1.52332	98630	9461	no	no	no	no	chr1	181109831	181209569	RP11-380B22.1
ENSG00000269037	0.000478097	-3.53399	-0.157031	-0.0446797	-0.100855	0.0628459	+	CTC-523E23.6	lncRNA_intergenic	p_lncRNA_intergenic	DHS_promoter	lincRNA	bin5:>2000nt	type2:di-exonic	tier3_robust	178	3	nonCoding	0.12903	ENCODE:GENCODE:MITRANS	3	chr19:35396222..35396233,+	0	3814	2084	no	no	no	no	chr19	35395844	35399657	CTC-523E23.6
CATG00000069222	0.000487253	-3.53075	-0.327852	-0.0931138	-0.210483	0.0630039	+	CATG00000069222.1	lncRNA_intergenic	__na	not_DHS	__na	bin3:500-1000nt	type1:unspliced	tier2_permissive	239	2	nonCoding	0.49626	HUBDMAP	1	chr4:84172497..84172539,+	0	935	935	no	no	no	yes	chr4	84172537	84173471	CATG00000069222
CATG00000104379	0.000487359	3.52831	0.0847586	0.298648	0.191703	0.0630039	+	CATG00000104379.1	lncRNA_intergenic	__na	not_DHS	__na	bin5:>2000nt	type1:unspliced	tier2_permissive	15	3	nonCoding	0.48276	ENCODE:FANTOM	2	chr10:6403802..6403806,+	0	9328	9328	yes	no	no	no	chr10	6402251	6411578	CATG00000104379
ENSG00000188992	0.000486969	3.52812	0.0417216	0.147009	0.0943655	0.0630039	-	LIPI	coding_mRNA	__na	not_DHS	protein_coding	bin4:1000-2000nt	type4:at_least_4_exons	tier3_robust	436	4	coding	0.92543	FANTOM:GENCODE:HUBDMAP:MITRANS	4	chr21:15583237..15583266,-	7.75436	102118	1648	no	no	no	no	chr21	15481134	15583251	LIPI
ENSG00000196358	0.000486224	-3.529	-0.0900922	-0.0255768	-0.0578345	0.0630039	+	NTNG2	coding_mRNA	coding_mRNA	DHS_promoter	protein_coding	bin5:>2000nt	type4:at_least_4_exons	tier4_stringent	21870	25	coding	0.98858	ENCODE:FANTOM:GENCODE:HUBDMAP:MITRANS	5	chr9:135037060..135037134,+	10.5262	82984	12568	no	no	no	no	chr9	135036631	135120059	NTNG2
ENSG00000246375	0.000485318	3.53068	0.0265921	0.0936148	0.0601035	0.0630039	+	RP11-10L7.1	lncRNA_divergent	p_lncRNA_divergent	DHS_promoter	lincRNA	bin5:>2000nt	type4:at_least_4_exons	tier4_stringent	3361	9	nonCoding	-0.79612	ENCODE:FANTOM:GENCODE:HUBDMAP:MITRANS	5	chr4:89206076..89206103,+	0.769491	46486	2693	no	no	no	no	chr4	89205659	89263055	RP11-10L7.1
CATG00000097563	0.000492342	-3.52679	-0.246612	-0.0699262	-0.158269	0.0634944	-	CATG00000097563.1	lncRNA_antisense	__na	not_DHS	__na	bin4:1000-2000nt	type4:at_least_4_exons	tier2_permissive	3	2	nonCoding	-0.29412	MITRANS	1	chr7:154497483..154497484,-	0	7854	1780	no	no	no	no	chr7	154489631	154497484	CATG00000097563
ENSG00000244383	0.000492962	-3.5249	-0.104455	-0.0296	-0.0670276	0.0634944	+	RP11-475O23.3	lncRNA_antisense	__na	not_DHS	antisense	bin5:>2000nt	type4:at_least_4_exons	tier3_robust	135	6	nonCoding	0.81295	ENCODE:GENCODE:HUBDMAP:MITRANS	4	chr3:58592659..58592715,+	1.1	38464	2357	no	no	no	yes	chr3	58592715	58631178	RP11-475O23.3
ENSG00000214263	0.00049611	3.52375	0.0760806	0.26865	0.172366	0.0637829	-	RPSAP53	pseudogene	__na	not_DHS	pseudogene	bin5:>2000nt	type2:di-exonic	tier4_stringent	966	2	nonCoding	0.93405	ENCODE:FANTOM:GENCODE:MITRANS	4	chr13:67872532..67872549,-	0	32438	2003	no	no	no	no	chr13	67840105	67872542	RPSAP53
CATG00000014230	0.000500231	3.52082	0.0348848	0.123336	0.0791103	0.0641577	+	CATG00000014230.1	uncertain_coding	__na	DHS_promoter	__na	bin5:>2000nt	type3:tri-exonic	tier4_stringent	7029	8	uncertain	0.29926	ENCODE:FANTOM:HUBDMAP	3	chr13:31736780..31736803,+	0.1875	7108	7108	no	no	no	no	chr13	31735674	31743451	CATG00000014230
CATG00000024863	0.000501776	3.52291	0.102033	0.360573	0.231303	0.0641577	-	CATG00000024863.1	lncRNA_intergenic	e_lncRNA	DHS_enhancer	__na	bin3:500-1000nt	type1:unspliced	tier2_permissive	5	2	nonCoding	-0.22353	FANTOM	1	chr15:48647753..48647754,-	0	659	659	no	no	no	no	chr15	48647096	48647754	CATG00000024863
CATG00000025623	0.000501345	-3.52137	-0.273312	-0.0773089	-0.17531	0.0641577	-	CATG00000025623.1	lncRNA_intergenic	e_lncRNA	DHS_enhancer	__na	bin5:>2000nt	type3:tri-exonic	tier2_permissive	19	1	nonCoding	0.25217	MITRANS	1	chr15:77873714..77873715,-	0	10964	4647	no	no	no	no	chr15	77862752	77873715	CATG00000025623
CATG00000034067	0.000502682	-3.51944	-0.079694	-0.0225267	-0.0511103	0.0641577	-	CATG00000034067.1	lncRNA_antisense	__na	not_DHS	__na	bin5:>2000nt	type2:di-exonic	tier3_robust	196	2	nonCoding	-0.88101	ENCODE:MITRANS	2	chr17:55757918..55757920,-	0	47423	47014	no	no	no	no	chr17	55710498	55757920	CATG00000034067
CATG00000101170	0.000507235	-3.51682	-0.159957	-0.0451603	-0.102559	0.0646143	-	CATG00000101170.1	coding_mRNA	__na	not_DHS	__na	bin5:>2000nt	type2:di-exonic	tier2_permissive	40	2	coding	0.70892	ENCODE:FANTOM	2	chr1:246317158..246317159,-	0	11551	11455	yes	no	no	no	chr1	246306497	246318047	CATG00000101170
CATG00000116358	0.0005081	3.51639	0.110215	0.39046	0.250338	0.0646143	+	CATG00000116358.1	uncertain_coding	__na	not_DHS	__na	bin5:>2000nt	type3:tri-exonic	tier2_permissive	74	1	uncertain	0.73214	MITRANS	1	chr10:109358956..109358964,+	0	19357	4112	no	no	no	yes	chr10	109358963	109378319	CATG00000116358
ENSG00000271086	0.000510109	-3.51567	-0.161065	-0.0454456	-0.103255	0.0647525	-	NAMA	lncRNA_intergenic	__na	DHS_dyadic	lincRNA	bin5:>2000nt	type3:tri-exonic	tier4_stringent	1363	18	nonCoding	0.42996	ENCODE:FANTOM:GENCODE:HUBDMAP:MITRANS	5	chr9:102130659..102130689,-	0.583333	23197	10868	no	no	no	no	chr9	102117603	102140814	NAMA
ENSG00000205086	0.000512429	-3.51453	-0.0827907	-0.0233472	-0.053069	0.0648125	-	C2orf91	coding_mRNA	__na	DHS_enhancer	protein_coding	bin5:>2000nt	type4:at_least_4_exons	tier3_robust	226	16	coding	0.10938	ENCODE:FANTOM:GENCODE:HUBDMAP:MITRANS	5	chr2:42182246..42182262,-	6.57574	102105	44595	no	no	no	no	chr2	42115164	42257026	C2orf91
ENSG00000262999	0.000511973	-3.5143	-0.117812	-0.0332224	-0.0755172	0.0648125	+	CTD-3088G3.6	lncRNA_intergenic	__na	not_DHS	antisense	bin5:>2000nt	type4:at_least_4_exons	tier3_robust	184	4	nonCoding	0.424	GENCODE:HUBDMAP:MITRANS	3	chr16:11542672..11542714,+	0	25867	14769	no	no	no	no	chr16	11542687	11568847	CTD-3088G3.6
CATG00000038549	0.000517124	3.51147	0.0840446	0.298424	0.191235	0.0648224	+	CATG00000038549.1	lncRNA_divergent	e_lncRNA	DHS_enhancer	__na	bin4:1000-2000nt	type1:unspliced	tier2_permissive	151	1	nonCoding	-0.31444	HUBDMAP	1	chr19:11256817..11256854,+	0	1650	1650	no	no	no	no	chr19	11256818	11258467	CATG00000038549
CATG00000066364	0.000515065	-3.51305	-0.468636	-0.132067	-0.300352	0.0648224	-	CATG00000066364.1	lncRNA_intergenic	p_lncRNA_intergenic	DHS_promoter	__na	bin3:500-1000nt	type2:di-exonic	tier2_permissive	64	1	nonCoding	0.52852	MITRANS	1	chr3:144483094..144483124,-	0.3	9931	596	yes	no	no	no	chr3	144473180	144483110	CATG00000066364
ENSG00000161960	0.000516225	3.51244	0.0368787	0.130901	0.0838897	0.0648224	+	EIF4A1	coding_mRNA	coding_mRNA	DHS_promoter	protein_coding	bin5:>2000nt	type4:at_least_4_exons	tier4_stringent	615403	45	coding	0.99832	ENCODE:FANTOM:GENCODE:HUBDMAP	4	chr17:7476136..7476151,+	9.83753	6180	2115	no	no	no	no	chr17	7476144	7482405	EIF4A1
ENSG00000198848	0.000515543	-3.51295	-0.168321	-0.0474311	-0.107876	0.0648224	-	CES1	coding_mRNA	__na	DHS_enhancer	protein_coding	bin4:1000-2000nt	type4:at_least_4_exons	tier4_stringent	170850	18	coding	0.99428	ENCODE:FANTOM:GENCODE:HUBDMAP:MITRANS	5	chr16:55866997..55867041,-	16.1038	39141	1944	no	no	no	no	chr16	55827868	55867008	CES1
CATG00000010768	0.000513474	3.51384	0.0717816	0.254618	0.1632	0.0648224	+	CATG00000010768.1	lncRNA_intergenic	e_lncRNA	DHS_enhancer	__na	bin3:500-1000nt	type2:di-exonic	tier2_permissive	33	1	nonCoding	0.03659	FANTOM	1	chr12:125117208..125117214,+	0.829268	1585	636	no	no	no	no	chr12	125117212	125118796	CATG00000010768
ENSG00000185950	0.000519163	3.51211	0.0292151	0.103737	0.0664759	0.0648464	-	IRS2	coding_mRNA	coding_mRNA	DHS_promoter	protein_coding	bin5:>2000nt	type4:at_least_4_exons	tier4_stringent	376134	15	uncertain	0.99327	ENCODE:FANTOM:GENCODE:HUBDMAP:MITRANS	5	chr13:110438914..110438937,-	0.99208	44206	27249	no	no	no	no	chr13	110396011	110443695	IRS2
ENSG00000222185	0.000518758	-3.5106	-0.121548	-0.0342174	-0.0778828	0.0648464	+	SNORD113	small_RNA	__na	not_DHS	snoRNA	bin5:>2000nt	type2:di-exonic	tier3_robust	374	13	uncertain	0.9381	ENCODE:FANTOM:GENCODE:HUBDMAP:MITRANS	5	chr14:101479744..101479775,+	0.296883	20869	17370	yes	no	no	no	chr14	101464807	101495536	SNORD113
CATG00000016223	0.000522178	3.50946	0.0472042	0.167789	0.107497	0.0651072	+	CATG00000016223.1	lncRNA_intergenic	__na	not_DHS	__na	bin5:>2000nt	type4:at_least_4_exons	tier3_robust	1968	8	nonCoding	0.96	FANTOM:MITRANS	2	chr13:110218709..110218714,+	0	32524	6431	no	no	no	no	chr13	110218713	110251236	CATG00000016223
CATG00000082615	0.000524509	3.50754	0.0307592	0.10942	0.0700897	0.0652819	+	CATG00000082615.1	lncRNA_divergent	p_lncRNA_divergent	DHS_promoter	__na	bin5:>2000nt	type3:tri-exonic	tier4_stringent	661	6	nonCoding	-0.99426	ENCODE:FANTOM:HUBDMAP:MITRANS	4	chr6:8102961..8103011,+	0.210526	50900	2450	no	no	no	no	chr6	8102538	8153437	CATG00000082615
CATG00000068823	0.000529734	3.51108	0.0717921	0.255242	0.163517	0.0656992	+	CATG00000068823.1	sense_overlap_RNA	__na	not_DHS	__na	bin4:1000-2000nt	type1:unspliced	tier2_permissive	3	2	nonCoding	0.51515	ENCODE	1	chr4:68864126..68864127,+	0	1068	1068	no	no	no	no	chr4	68864127	68865194	CATG00000068823
CATG00000087076	0.000529153	3.50635	0.0538861	0.191838	0.122862	0.0656992	-	CATG00000087076.1	uncertain_coding	__na	DHS_promoter	__na	bin5:>2000nt	type4:at_least_4_exons	tier4_stringent	4203	15	uncertain	-0.90996	ENCODE:FANTOM:HUBDMAP:MITRANS	4	chr6:291996..292017,-	3.196	25815	8729	no	no	no	no	chr6	266196	292642	CATG00000087076
CATG00000046697	0.00053742	-3.50078	-0.109582	-0.0307075	-0.0701448	0.0658464	+	CATG00000046697.1	lncRNA_intergenic	__na	not_DHS	__na	bin5:>2000nt	type3:tri-exonic	tier4_stringent	831	2	nonCoding	0.98875	ENCODE:HUBDMAP:MITRANS	3	chr2:220178311..220178317,+	0.705882	24734	3269	no	no	no	yes	chr2	220178314	220203047	CATG00000046697
CATG00000067695	0.000533065	3.50309	0.0391032	0.139393	0.0892483	0.0658464	+	CATG00000067695.1	coding_mRNA	__na	not_DHS	__na	bin5:>2000nt	type2:di-exonic	tier2_permissive	7	3	coding	0.5	HUBDMAP:MITRANS	2	chr4:9457020..9457021,+	0	4148	4037	no	no	no	yes	chr4	9457021	9461168	CATG00000067695
CATG00000082694	0.000540301	-3.50056	-0.137874	-0.0386229	-0.0882483	0.0658464	-	CATG00000082694.1	coding_mRNA	__na	not_DHS	__na	bin5:>2000nt	type3:tri-exonic	tier2_permissive	4	1	coding	-0.50769	MITRANS	1	chr1:171817088..171817089,-	0	24230	7308	no	no	no	no	chr1	171792860	171817089	CATG00000082694
CATG00000095449	0.000539109	3.49997	0.0675744	0.241239	0.154407	0.0658464	-	CATG00000095449.1	sense_overlap_RNA	__na	DHS_enhancer	__na	bin5:>2000nt	type1:unspliced	tier2_permissive	7	1	nonCoding	-0.18012	ENCODE	1	chr7:24430216..24430217,-	0	9919	9919	yes	no	no	no	chr7	24420299	24430217	CATG00000095449
CATG00000108406	0.000536541	-3.50126	-0.117926	-0.033053	-0.0754897	0.0658464	-	CATG00000108406.1	lncRNA_intergenic	__na	not_DHS	__na	bin4:1000-2000nt	type2:di-exonic	tier3_robust	60	1	nonCoding	0.94118	ENCODE	1	chr9:69882942..69882948,-	0.171165	106050	1311	no	no	no	yes	chr9	69776898	69882947	CATG00000108406
ENSG00000171587	0.000539667	3.50258	0.0225768	0.0805405	0.0515586	0.0658464	-	DSCAM	coding_mRNA	coding_mRNA	DHS_promoter	protein_coding	bin5:>2000nt	type4:at_least_4_exons	tier4_stringent	12272	52	coding	0.98607	ENCODE:FANTOM:GENCODE:HUBDMAP:MITRANS	5	chr21:42219067..42219099,-	30.6184	836159	42146	no	no	no	no	chr21	41382676	42219182	DSCAM
ENSG00000197475	0.000536007	3.50382	0.147545	0.525986	0.336765	0.0658464	-	ADAM3A	pseudogene	__na	not_DHS	pseudogene	bin5:>2000nt	type4:at_least_4_exons	tier4_stringent	538	10	coding	0.92548	FANTOM:GENCODE:HUBDMAP:MITRANS	4	chr8:39380353..39380383,-	14.5356	71803	2625	no	no	no	no	chr8	39308563	39380365	ADAM3A
ENSG00000213085	0.00053622	-3.50148	-0.0765977	-0.0214712	-0.0490345	0.0658464	-	CCDC19	coding_mRNA	coding_mRNA	DHS_promoter	protein_coding	bin5:>2000nt	type4:at_least_4_exons	tier4_stringent	3187780	21	coding	0.99597	ENCODE:FANTOM:GENCODE:HUBDMAP:MITRANS	5	chr1:159895286..159895305,-	34.9935	111553	18553	no	no	no	no	chr1	159804251	159916030	CCDC19
ENSG00000270157	0.000536293	3.50577	0.0799357	0.284809	0.182372	0.0658464	-	RP5-894A10.6	lncRNA_divergent	e_lncRNA	DHS_enhancer	sense_intronic	bin4:1000-2000nt	type1:unspliced	tier2_permissive	52	1	nonCoding	0.28428	GENCODE	1	chr7:141364030..141364038,-	0	1317	1317	no	no	no	no	chr7	141362722	141364038	RP5-894A10.6
CATG00000002021	0.000539032	3.50247	0.0668226	0.238377	0.1526	0.0658464	+	CATG00000002021.1	lncRNA_sense_intronic	__na	DHS_dyadic	__na	bin4:1000-2000nt	type1:unspliced	tier2_permissive	775	3	nonCoding	-0.09535	FANTOM	1	chr11:35061922..35061961,+	0	1586	1586	no	no	no	no	chr11	35061952	35063946	CATG00000002021
ENSG00000166012	0.000542908	3.49887	0.0217016	0.077526	0.0496138	0.0660494	-	TAF1D	coding_mRNA	coding_mRNA	DHS_promoter	protein_coding	bin5:>2000nt	type4:at_least_4_exons	tier4_stringent	351282	54	uncertain	0.66177	ENCODE:FANTOM:GENCODE:HUBDMAP:MITRANS	5	chr11:93474645..93474668,-	9.29406	45559	12445	no	no	no	no	chr11	93459391	93518005	TAF1D
CATG00000090997	0.000546311	-3.49623	-0.436637	-0.122094	-0.279365	0.0662338	+	CATG00000090997.1	lncRNA_intergenic	e_lncRNA	DHS_enhancer	__na	bin4:1000-2000nt	type1:unspliced	tier3_robust	414	1	nonCoding	0.41064	ENCODE	1	chr7:579677..579713,+	0	1193	1193	no	no	no	no	chr7	579678	580870	CATG00000090997
ENSG00000150593	0.000546286	3.49699	0.0306374	0.109542	0.0700897	0.0662338	+	PDCD4	coding_mRNA	coding_mRNA	DHS_promoter	protein_coding	bin5:>2000nt	type4:at_least_4_exons	tier4_stringent	423438	39	coding	0.98867	ENCODE:FANTOM:GENCODE:HUBDMAP:MITRANS	5	chr10:112631661..112631695,+	11.1046	35382	17118	no	no	no	no	chr10	112630523	112679154	PDCD4
CATG00000061968	0.00054976	-3.49527	-0.260283	-0.072738	-0.16651	0.0664466	+	CATG00000061968.1	lncRNA_sense_intronic	__na	not_DHS	__na	bin5:>2000nt	type1:unspliced	tier3_robust	568	4	nonCoding	0.94059	ENCODE	1	chr3:138097378..138097395,+	0	2077	2077	no	no	no	no	chr3	138096388	138102004	CATG00000061968
CATG00000063045	0.000549959	3.50158	0.133856	0.478102	0.305979	0.0664466	+	CATG00000063045.1	sense_overlap_RNA	__na	not_DHS	__na	bin4:1000-2000nt	type1:unspliced	tier2_permissive	25	1	nonCoding	0.68932	ENCODE	1	chr3:181148154..181148155,+	0	1675	1675	no	yes	no	no	chr3	181148155	181149829	CATG00000063045
CATG00000053451	0.000552271	-3.49499	-0.17459	-0.0487756	-0.111683	0.0665773	+	CATG00000053451.1	lncRNA_intergenic	e_lncRNA	DHS_enhancer	__na	bin5:>2000nt	type3:tri-exonic	tier4_stringent	446	3	nonCoding	0.75	ENCODE:MITRANS	2	chr20:46904663..46904679,+	0	19045	2014	no	no	no	no	chr20	46904669	46923713	CATG00000053451
ENSG00000166479	0.000552938	3.49303	0.0353878	0.12675	0.081069	0.0665773	-	TMX3	coding_mRNA	coding_mRNA	DHS_promoter	protein_coding	bin5:>2000nt	type4:at_least_4_exons	tier4_stringent	194202	38	coding	0.83731	ENCODE:FANTOM:GENCODE:HUBDMAP:MITRANS	5	chr18:66382289..66382376,-	18.5882	41378	5927	no	no	no	no	chr18	66338649	66382302	TMX3
ENSG00000008256	0.00055433	-3.49234	-0.06717	-0.0187473	-0.0429586	0.0666307	-	CYTH3	coding_mRNA	coding_mRNA	DHS_promoter	protein_coding	bin5:>2000nt	type4:at_least_4_exons	tier4_stringent	94867	28	coding	0.98855	ENCODE:FANTOM:GENCODE:HUBDMAP:MITRANS	5	chr7:6312206..6312308,-	12.45	110835	12770	no	no	no	no	chr7	6196571	6312241	CYTH3
CATG00000106671	0.000556475	3.4919	0.133202	0.477405	0.305303	0.0667741	+	CATG00000106671.1	lncRNA_antisense	e_lncRNA	DHS_enhancer	__na	bin5:>2000nt	type1:unspliced	tier3_robust	191	1	nonCoding	-0.70309	HUBDMAP	1	chr10:14572451..14572462,+	0	2644	2644	no	no	no	no	chr10	14572456	14575099	CATG00000106671
ENSG00000168710	0.000560899	3.48914	0.0234684	0.0842143	0.0538414	0.0671901	+	AHCYL1	coding_mRNA	coding_mRNA	DHS_promoter	protein_coding	bin5:>2000nt	type4:at_least_4_exons	tier4_stringent	350901	47	coding	0.99886	FANTOM:GENCODE:HUBDMAP:MITRANS	4	chr1:110527378..110527471,+	17.341	42385	6136	no	no	no	no	chr1	110527387	110569771	AHCYL1
ENSG00000255772	0.00056469	3.48708	0.0329223	0.11825	0.0755862	0.067529	+	GS1-410F4.4	lncRNA_intergenic	e_lncRNA	DHS_enhancer	lincRNA	bin5:>2000nt	type4:at_least_4_exons	tier3_robust	254	13	nonCoding	0.92641	ENCODE:FANTOM:GENCODE:HUBDMAP:MITRANS	5	chr12:68323025..68323040,+	3.81305	44123	7235	no	no	no	no	chr12	68282985	68363797	GS1-410F4.4
ENSG00000165672	0.000572705	3.48321	0.0275535	0.09915	0.0633517	0.068371	-	PRDX3	coding_mRNA	coding_mRNA	DHS_promoter	protein_coding	bin5:>2000nt	type4:at_least_4_exons	tier4_stringent	937284	9	coding	0.99586	ENCODE:FANTOM:GENCODE:HUBDMAP:MITRANS	5	chr10:120938303..120938344,-	6.41111	24414	3410	no	no	no	no	chr10	120925311	120951624	PRDX3
CATG00000110100	0.000578318	-3.48047	-0.19475	-0.0540498	-0.1244	0.068924	-	CATG00000110100.1	short_ncRNA	__na	DHS_dyadic	__na	bin1:<200nt	type2:di-exonic	tier3_robust	166	1	nonCoding	0.34027	FANTOM	1	chr9:138796927..138796966,-	0.0854271	5707	83	no	no	no	no	chr9	138791240	138796946	CATG00000110100
ENSG00000170549	0.000580243	-3.47944	-0.134292	-0.0372529	-0.0857724	0.0690361	+	IRX1	coding_mRNA	coding_mRNA	DHS_promoter	protein_coding	bin5:>2000nt	type4:at_least_4_exons	tier4_stringent	21933	11	coding	0.93474	ENCODE:FANTOM:GENCODE:HUBDMAP:MITRANS	5	chr5:3595977..3595999,+	2.62747	22527	18808	no	no	no	no	chr5	3595946	3618472	IRX1
ENSG00000215127	0.000583206	3.47806	0.0700031	0.252521	0.161262	0.0691955	-	RP11-35D5.1	pseudogene	__na	not_DHS	pseudogene	bin5:>2000nt	type3:tri-exonic	tier4_stringent	2867	3	coding	0.97415	GENCODE:HUBDMAP	2	chr4:68928985..68929002,-	0	2680	2556	no	no	no	no	chr4	68926312	68928991	SYT14L
ENSG00000220583	0.000584539	-3.47799	-0.133819	-0.0370918	-0.0854552	0.0691955	-	RPL35P2	pseudogene	__na	not_DHS	pseudogene	bin2:200-500nt	type1:unspliced	tier4_stringent	42274	1	uncertain	0.98943	FANTOM:GENCODE	2	chr6:34231454..34231483,-	0	388	388	yes	no	no	no	chr6	34231088	34231475	RPL35P2
ENSG00000229522	0.000583595	-3.47782	-0.109238	-0.0302794	-0.0697586	0.0691955	+	RP11-347D21.4	lncRNA_intergenic	e_lncRNA	DHS_enhancer	lincRNA	bin5:>2000nt	type4:at_least_4_exons	tier4_stringent	2944	18	nonCoding	0.22383	ENCODE:FANTOM:GENCODE:HUBDMAP:MITRANS	5	chr20:46618909..46618955,+	3.86635	45324	6020	yes	no	no	no	chr20	46601469	46652134	RP11-347D21.4
ENSG00000179399	0.000585591	3.47912	0.0321948	0.116123	0.0741586	0.0692032	+	GPC5	coding_mRNA	coding_mRNA	DHS_promoter	protein_coding	bin5:>2000nt	type4:at_least_4_exons	tier4_stringent	8214	49	coding	0.98157	ENCODE:FANTOM:GENCODE:HUBDMAP:MITRANS	5	chr13:92050867..92050914,+	10.648	1468606	119170	no	no	no	no	chr13	92050885	93522405	GPC5
CATG00000054021	0.0005885	3.47627	0.083213	0.30047	0.191841	0.0692397	-	CATG00000054021.1	lncRNA_antisense	__na	not_DHS	__na	bin4:1000-2000nt	type1:unspliced	tier2_permissive	8	1	nonCoding	0.36082	FANTOM	1	chr20:139913..139914,-	0	1255	1255	no	no	no	no	chr20	138660	139914	CATG00000054021
CATG00000104413	0.00058809	-3.47577	-0.343058	-0.0949967	-0.219028	0.0692397	-	CATG00000104413.1	lncRNA_intergenic	__na	not_DHS	__na	bin3:500-1000nt	type4:at_least_4_exons	tier2_permissive	7	1	nonCoding	0.075	MITRANS	1	chr8:143681682..143681684,-	0	1928	525	no	no	no	yes	chr8	143679757	143681684	CATG00000104413
ENSG00000119777	0.000589829	-3.47531	-0.126358	-0.0349799	-0.080669	0.0692397	+	TMEM214	coding_mRNA	coding_mRNA	DHS_promoter	protein_coding	bin5:>2000nt	type4:at_least_4_exons	tier4_stringent	185958	26	coding	0.94625	ENCODE:FANTOM:GENCODE:HUBDMAP	4	chr2:27255806..27255879,+	16.6167	8692	3963	no	no	no	no	chr2	27255872	27266024	TMEM214
ENSG00000134899	0.000589845	3.48069	0.0267358	0.0964228	0.0615793	0.0692397	+	ERCC5	coding_mRNA	coding_mRNA	DHS_promoter	protein_coding	bin5:>2000nt	type4:at_least_4_exons	tier4_stringent	133203	41	coding	0.94116	ENCODE:FANTOM:GENCODE	3	chr13:103498370..103498458,+	13.0398	30148	5064	no	no	no	no	chr13	103498158	103533635	ERCC5
CATG00000044060	0.000596023	-3.47294	-0.173136	-0.0478704	-0.110503	0.0697317	-	CATG00000044060.1	coding_mRNA	__na	not_DHS	__na	bin3:500-1000nt	type3:tri-exonic	tier3_robust	107	1	coding	0.14789	MITRANS	1	chr1:3083690..3083720,-	0	5896	668	no	no	no	no	chr1	3077796	3083691	CATG00000044060
ENSG00000258352	0.000595179	3.47233	0.0491657	0.177841	0.113503	0.0697317	-	RP11-23J18.1	pseudogene	__na	not_DHS	pseudogene	bin5:>2000nt	type4:at_least_4_exons	tier4_stringent	1678	8	uncertain	0.56344	FANTOM:GENCODE:HUBDMAP:MITRANS	4	chr12:47529732..47529745,-	2.40731	55567	6369	yes	no	no	no	chr12	47528735	47584301	RP11-23J18.1
ENSG00000258815	0.000598053	3.47097	0.0325812	0.117929	0.0752552	0.0698527	+	RP11-408B11.2	lncRNA_intergenic	__na	not_DHS	lincRNA	bin5:>2000nt	type4:at_least_4_exons	tier4_stringent	516	17	nonCoding	0.82739	ENCODE:FANTOM:GENCODE:HUBDMAP	4	chr12:85819232..85819233,+	3.67304	174211	4652	no	no	no	no	chr12	85702846	85988355	RP11-408B11.2
CATG00000094791	0.000601181	-3.46951	-0.153217	-0.0423007	-0.0977586	0.0699852	+	CATG00000094791.1	coding_mRNA	__na	DHS_promoter	__na	bin4:1000-2000nt	type3:tri-exonic	tier2_permissive	104	2	coding	0.80374	MITRANS	1	chr7:156792508..156792553,+	0	8743	1947	no	no	no	no	chr7	156792551	156801293	CATG00000094791
ENSG00000032389	0.000601056	-3.46957	-0.0477644	-0.0131873	-0.0304759	0.0699852	-	TSSC1	coding_mRNA	coding_mRNA	DHS_promoter	protein_coding	bin5:>2000nt	type4:at_least_4_exons	tier4_stringent	85148	43	coding	0.92786	ENCODE:FANTOM:GENCODE:HUBDMAP:MITRANS	5	chr2:3381575..3381635,-	14.905	250607	6009	no	no	no	no	chr2	3133287	3383893	TSSC1
ENSG00000170222	0.00060381	3.46868	0.0316444	0.114673	0.0731586	0.0701562	+	ADPRM	coding_mRNA	coding_mRNA	DHS_promoter	protein_coding	bin5:>2000nt	type4:at_least_4_exons	tier4_stringent	41792	14	coding	-0.47981	ENCODE:FANTOM:GENCODE:HUBDMAP:MITRANS	5	chr17:10600894..10600974,+	4.0941	31585	13838	no	no	no	no	chr17	10595205	10626789	ADPRM
ENSG00000203436	0.000606647	3.46726	0.0634973	0.230254	0.146876	0.0701562	-	AC109925.1	pseudogene	__na	DHS_promoter	pseudogene	bin4:1000-2000nt	type2:di-exonic	tier3_robust	156	2	nonCoding	-0.99728	FANTOM:GENCODE:MITRANS	3	chr4:95372848..95372859,-	0	1055	1050	no	no	no	no	chr4	95371802	95372856	AC109925.1
ENSG00000257496	0.00060565	3.46746	0.0205479	0.0745004	0.0475241	0.0701562	-	RP11-474P2.4	lncRNA_intergenic	e_lncRNA	DHS_enhancer	lincRNA	bin5:>2000nt	type3:tri-exonic	tier4_stringent	8751	18	uncertain	0.83257	ENCODE:FANTOM:GENCODE:MITRANS	4	chr12:46918067..46918085,-	0.417426	144414	20130	no	no	no	yes	chr12	46773661	46918074	RP11-474P2.4
CATG00000014257	0.000605638	3.46822	0.0517235	0.18749	0.119607	0.0701562	+	CATG00000014257.1	lncRNA_divergent	p_lncRNA_divergent	DHS_promoter	__na	bin4:1000-2000nt	type2:di-exonic	tier3_robust	498	3	nonCoding	-0.99445	FANTOM:HUBDMAP:MITRANS	3	chr13:33113095..33113110,+	0	11416	1105	no	no	no	no	chr13	33113049	33124518	CATG00000014257
ENSG00000113212	0.000608163	-3.4663	-0.0935936	-0.0257995	-0.0596966	0.0702158	+	PCDHB7	coding_mRNA	coding_mRNA	DHS_promoter	protein_coding	bin5:>2000nt	type2:di-exonic	tier4_stringent	3674	4	coding	0.92199	ENCODE:FANTOM:GENCODE:HUBDMAP	4	chr5:140552218..140552244,+	0	23060	17934	no	no	no	no	chr5	140552225	140575284	PCDHB7
CATG00000090942	0.00061144	-3.46644	-0.209818	-0.0578238	-0.133821	0.0703628	-	CATG00000090942.1	lncRNA_intergenic	e_lncRNA	DHS_enhancer	__na	bin5:>2000nt	type2:di-exonic	tier2_permissive	12	1	nonCoding	-0.10417	MITRANS	1	chr6:170264782..170264783,-	0	8716	3476	no	no	no	no	chr6	170256068	170264783	CATG00000090942
ENSG00000186583	0.000610439	-3.46576	-0.115963	-0.0319544	-0.0739586	0.0703628	+	SPATC1	coding_mRNA	__na	DHS_dyadic	protein_coding	bin5:>2000nt	type4:at_least_4_exons	tier4_stringent	2743	11	coding	0.72546	FANTOM:GENCODE:HUBDMAP:MITRANS	4	chr8:145086574..145086611,+	9.19743	46219	9468	no	no	no	no	chr8	145060366	145106584	SPATC1
CATG00000045601	0.000616647	3.4657	0.0791345	0.287334	0.183234	0.0708458	+	CATG00000045601.1	sense_overlap_RNA	__na	not_DHS	__na	bin5:>2000nt	type1:unspliced	tier2_permissive	27	1	nonCoding	0.1875	FANTOM	1	chr2:176484786..176484791,+	0	3506	3506	no	no	no	no	chr2	176484788	176488293	CATG00000045601
CATG00000030198	0.000618744	-3.46657	-0.413458	-0.11388	-0.263669	0.0708548	-	CATG00000030198.1	lncRNA_intergenic	__na	not_DHS	__na	bin2:200-500nt	type2:di-exonic	tier3_robust	91	1	nonCoding	0.5122	HUBDMAP:MITRANS	2	chr16:86082932..86082957,-	0	1510	427	no	yes	no	no	chr16	86081434	86082943	CATG00000030198
CATG00000104357	0.000618015	-3.46181	-0.178599	-0.0491247	-0.113862	0.0708548	-	CATG00000104357.1	uncertain_coding	__na	not_DHS	__na	bin5:>2000nt	type3:tri-exonic	tier3_robust	205	3	uncertain	-0.25806	ENCODE:MITRANS	2	chr8:142741264..142741283,-	0	13995	5681	no	no	no	yes	chr8	142726578	142741275	CATG00000104357
ENSG00000137145	0.000622652	3.45967	0.0287048	0.104468	0.0665862	0.0710704	+	DENND4C	coding_mRNA	coding_mRNA	DHS_promoter	protein_coding	bin5:>2000nt	type4:at_least_4_exons	tier4_stringent	95750	77	coding	0.96626	ENCODE:FANTOM:GENCODE:HUBDMAP:MITRANS	5	chr9:19230746..19230806,+	34.8508	152560	16812	no	no	no	no	chr9	19229882	19383355	DENND4C
ENSG00000264049	0.000622332	-3.46019	-0.208851	-0.057397	-0.133124	0.0710704	-	MIR4737	small_RNA	__na	not_DHS	miRNA	bin2:200-500nt	type1:unspliced	tier2_permissive	85	1	nonCoding	0.76375	GENCODE	1	chr17:58120720..58120727,-	0	336	336	no	no	no	no	chr17	58120386	58120721	MIR4737
CATG00000015278	0.000626972	3.45781	0.0491535	0.179053	0.114103	0.0714473	+	CATG00000015278.1	lncRNA_sense_intronic	e_lncRNA	DHS_enhancer	__na	bin4:1000-2000nt	type1:unspliced	tier3_robust	262	2	nonCoding	0.80162	ENCODE:FANTOM	2	chr13:73908799..73908821,+	0	1931	1931	no	no	no	no	chr13	73908803	73914162	CATG00000015278
CATG00000080233	0.000629242	-3.45693	-0.141027	-0.0386971	-0.0898621	0.071514	-	CATG00000080233.1	lncRNA_divergent	p_lncRNA_divergent	DHS_promoter	__na	bin5:>2000nt	type1:unspliced	tier4_stringent	527	1	nonCoding	0.80881	ENCODE	1	chr5:74907754..74907802,-	0	4184	4184	no	no	no	no	chr5	74903578	74907761	CATG00000080233
CATG00000103018	0.000630614	3.45611	0.0510519	0.18612	0.118586	0.071514	-	CATG00000103018.1	lncRNA_intergenic	__na	DHS_dyadic	__na	bin5:>2000nt	type2:di-exonic	tier3_robust	31	2	nonCoding	0.72093	MITRANS	1	chr8:83103982..83103986,-	0	93763	2172	no	no	no	yes	chr8	83010223	83103985	CATG00000103018
ENSG00000035862	0.000630451	-3.45619	-0.0601274	-0.0164933	-0.0383103	0.071514	-	TIMP2	coding_mRNA	coding_mRNA	DHS_promoter	protein_coding	bin5:>2000nt	type4:at_least_4_exons	tier4_stringent	2173187	13	coding	0.99861	ENCODE:FANTOM:GENCODE:HUBDMAP	4	chr17:76921459..76921478,-	4.01316	75102	7012	no	no	no	no	chr17	76845236	76921469	TIMP2
CATG00000101268	0.000634085	-3.45581	-0.174304	-0.0477928	-0.111048	0.0717918	+	CATG00000101268.1	coding_mRNA	__na	DHS_enhancer	__na	bin5:>2000nt	type4:at_least_4_exons	tier3_robust	250	6	coding	0.9261	MITRANS	1	chr8:143660403..143660420,+	0	27702	18203	no	no	no	no	chr8	143660416	143688117	CATG00000101268
CATG00000117147	0.000638978	-3.45266	-0.302657	-0.0828738	-0.192766	0.0722292	-	CATG00000117147.1	lncRNA_sense_intronic	e_lncRNA	DHS_enhancer	__na	bin3:500-1000nt	type1:unspliced	tier3_robust	439	1	nonCoding	-0.27924	ENCODE	1	chr10:4556791..4556832,-	0	804	804	no	no	no	no	chr10	4555991	4556794	CATG00000117147
CATG00000027157	0.000644991	-3.45007	-0.219471	-0.0600189	-0.139745	0.0724422	+	CATG00000027157.1	lncRNA_intergenic	__na	DHS_dyadic	__na	bin3:500-1000nt	type2:di-exonic	tier2_permissive	108	2	nonCoding	0.17531	ENCODE	1	chr16:33952330..33952338,+	0	926	618	no	no	no	no	chr16	33952335	33953260	CATG00000027157
CATG00000095007	0.000644014	-3.4514	-0.215549	-0.058975	-0.137262	0.0724422	-	CATG00000095007.1	lncRNA_divergent	e_lncRNA	DHS_enhancer	__na	bin2:200-500nt	type1:unspliced	tier4_stringent	1229	1	nonCoding	-0.29751	FANTOM	1	chr7:5642981..5643017,-	0	416	416	no	no	no	no	chr7	5642594	5643009	CATG00000095007
ENSG00000261037	0.000644099	-3.45088	-0.0963361	-0.0263536	-0.0613448	0.0724422	-	CTC-471C19.1	lncRNA_intergenic	__na	not_DHS	lincRNA	bin5:>2000nt	type2:di-exonic	tier4_stringent	4021	7	nonCoding	0.98596	ENCODE:FANTOM:HUBDMAP:MITRANS	4	chr5:6286676..6286724,-	0	271630	8824	yes	no	no	no	chr5	6015090	6286719	CTC-471C19.1
CATG00000016791	0.000644293	3.45007	0.100366	0.366986	0.233676	0.0724422	-	CATG00000016791.1	sense_overlap_RNA	__na	not_DHS	__na	bin3:500-1000nt	type1:unspliced	tier2_permissive	153	2	nonCoding	0.97884	ENCODE	1	chr13:37546841..37546867,-	0	971	971	yes	yes	no	no	chr13	37546702	37548235	CATG00000016791
CATG00000015052	0.00065595	3.44549	0.0632083	0.231661	0.147434	0.0732702	+	CATG00000015052.1	sense_overlap_RNA	__na	not_DHS	__na	bin5:>2000nt	type1:unspliced	tier2_permissive	3	1	nonCoding	0.64228	ENCODE	1	chr13:61003945..61003946,+	0	4733	4733	no	no	no	no	chr13	61003946	61008678	CATG00000015052
CATG00000097369	0.000654482	3.44569	0.0942106	0.345224	0.219717	0.0732702	-	CATG00000097369.1	sense_overlap_RNA	__na	not_DHS	__na	bin3:500-1000nt	type1:unspliced	tier2_permissive	30	1	nonCoding	0.64444	ENCODE	1	chr7:143463970..143463971,-	0	940	940	yes	no	no	no	chr7	143463032	143463971	CATG00000097369
CATG00000116741	0.000655582	-3.4452	-0.287851	-0.0785352	-0.183193	0.0732702	+	CATG00000116741.1	sense_overlap_RNA	__na	not_DHS	__na	bin5:>2000nt	type1:unspliced	tier2_permissive	9	1	nonCoding	-0.40566	ENCODE	1	chr10:125229900..125229901,+	0	7791	7791	no	no	no	no	chr10	125229901	125237691	CATG00000116741
ENSG00000224097	0.000656537	-3.44487	-0.245858	-0.0670661	-0.156462	0.0732702	+	RP11-472B18.1	pseudogene	__na	not_DHS	pseudogene	bin4:1000-2000nt	type2:di-exonic	tier3_robust	272	3	nonCoding	0.45148	GENCODE	1	chr4:39482153..39482172,+	0	1366	1247	no	no	no	no	chr4	39482160	39483525	RP11-472B18.1
ENSG00000138190	0.000658229	3.4491	0.0204514	0.0748866	0.047669	0.0733424	+	EXOC6	coding_mRNA	coding_mRNA	DHS_promoter	protein_coding	bin5:>2000nt	type4:at_least_4_exons	tier4_stringent	82692	43	coding	0.99256	ENCODE:FANTOM:GENCODE:HUBDMAP:MITRANS	5	chr10:94608245..94608292,+	26.6317	359671	8308	no	no	no	no	chr10	94459625	94819914	EXOC6
ENSG00000061987	0.000659628	3.44436	0.0296407	0.108704	0.0691724	0.0733818	+	MON2	coding_mRNA	coding_mRNA	DHS_promoter	protein_coding	bin5:>2000nt	type4:at_least_4_exons	tier4_stringent	191280	99	coding	0.9875	ENCODE:FANTOM:GENCODE:MITRANS	4	chr12:62860581..62860620,+	33.7972	130758	12460	no	no	no	no	chr12	62860606	62994416	MON2
ENSG00000154639	0.00066177	3.44313	0.0231737	0.0850332	0.0541034	0.0734513	+	CXADR	coding_mRNA	coding_mRNA	DHS_promoter	protein_coding	bin5:>2000nt	type4:at_least_4_exons	tier4_stringent	70312	17	coding	0.97871	ENCODE:FANTOM:GENCODE:HUBDMAP:MITRANS	5	chr21:18885318..18885371,+	7.01461	83858	6461	no	no	no	no	chr21	18882763	18970998	CXADR
CATG00000010769	0.000662346	-3.44231	-0.398831	-0.108659	-0.253745	0.0734514	+	CATG00000010769.1	lncRNA_intergenic	e_lncRNA	DHS_enhancer	__na	bin4:1000-2000nt	type2:di-exonic	tier2_permissive	3	2	nonCoding	0.55705	MITRANS	1	chr12:125183166..125183167,+	0	3656	1871	no	no	no	no	chr12	125183167	125186822	CATG00000010769
CATG00000117756	0.000666971	3.44277	0.084492	0.310198	0.197345	0.0738476	-	CATG00000117756.1	lncRNA_intergenic	e_lncRNA	DHS_enhancer	__na	bin4:1000-2000nt	type1:unspliced	tier4_stringent	1476	1	nonCoding	0.4146	ENCODE:FANTOM	2	chr10:30831483..30831500,-	0	1241	1241	no	no	no	no	chr10	30830252	30831492	CATG00000117756
ENSG00000207954	0.000670723	-3.44004	-0.0759662	-0.0206683	-0.0483172	0.074146	+	MIR138-1	small_RNA	__na	DHS_promoter	miRNA	bin5:>2000nt	type4:at_least_4_exons	tier4_stringent	35749	43	nonCoding	0.85257	ENCODE:FANTOM:GENCODE:HUBDMAP:MITRANS	5	chr3:44040816..44040834,+	4.90584	130057	13999	no	no	no	no	chr3	44036471	44166527	MIR138-1
ENSG00000019485	0.000672502	-3.43913	-0.0710173	-0.0193138	-0.0451655	0.0742258	+	PRDM11	coding_mRNA	coding_mRNA	DHS_promoter	protein_coding	bin5:>2000nt	type4:at_least_4_exons	tier4_stringent	20773	31	coding	0.95422	ENCODE:FANTOM:GENCODE:HUBDMAP:MITRANS	5	chr11:45168182..45168214,+	11.0168	131577	11110	no	no	no	no	chr11	45115327	45256964	PRDM11
CATG00000025795	0.000675186	3.43701	0.0826785	0.304273	0.193476	0.0744051	-	CATG00000025795.1	lncRNA_divergent	__na	not_DHS	__na	bin3:500-1000nt	type1:unspliced	tier2_permissive	20	1	nonCoding	-0.4844	FANTOM	1	chr15:86278852..86278855,-	0	574	574	no	no	no	no	chr15	86278280	86278853	CATG00000025795
ENSG00000106018	0.000679857	-3.43522	-0.0865787	-0.023504	-0.0550414	0.0748024	-	VIPR2	coding_mRNA	coding_mRNA	DHS_promoter	protein_coding	bin5:>2000nt	type4:at_least_4_exons	tier4_stringent	6076	30	coding	0.9469	ENCODE:FANTOM:GENCODE:HUBDMAP:MITRANS	5	chr7:158937551..158937569,-	12.3052	120598	7758	no	no	no	no	chr7	158808721	158937647	VIPR2
CATG00000072165	0.000684614	3.43297	0.0598982	0.220874	0.140386	0.0749566	-	CATG00000072165.1	lncRNA_antisense	e_lncRNA	DHS_enhancer	__na	bin3:500-1000nt	type2:di-exonic	tier3_robust	496	2	nonCoding	0.93094	ENCODE:FANTOM	2	chr4:26300666..26300693,-	0.881119	11103	555	no	no	no	no	chr4	26289775	26301003	CATG00000072165
CATG00000075433	0.00068553	-3.43341	-0.249831	-0.0677552	-0.158793	0.0749566	+	CATG00000075433.1	sense_overlap_RNA	__na	DHS_enhancer	__na	bin4:1000-2000nt	type1:unspliced	tier2_permissive	12	1	nonCoding	0.43243	ENCODE:FANTOM	2	chr5:28404451..28404458,+	0	1013	1013	no	no	no	yes	chr5	28404455	28405467	CATG00000075433
ENSG00000248810	0.000682629	3.43379	0.0314922	0.11608	0.0737862	0.0749566	-	RP11-362F19.1	lncRNA_divergent	p_lncRNA_divergent	DHS_promoter	lincRNA	bin5:>2000nt	type4:at_least_4_exons	tier4_stringent	12958	12	nonCoding	0.9986	ENCODE:FANTOM:GENCODE:HUBDMAP:MITRANS	5	chr4:142253761..142253777,-	4.0697	37834	18512	no	no	no	yes	chr4	142215938	142253771	RP11-362F19.1
CATG00000011082	0.000684552	-3.4337	-0.158606	-0.0430216	-0.100814	0.0749566	-	CATG00000011082.1	coding_mRNA	__na	DHS_promoter	__na	bin5:>2000nt	type4:at_least_4_exons	tier3_robust	1986	17	coding	0.83903	ENCODE:FANTOM:MITRANS	3	chr12:5542952..5542976,-	1.59491	34065	6221	no	no	no	no	chr12	5508896	5542960	CATG00000011082
CATG00000098072	0.000690607	-3.43075	-0.20072	-0.0543699	-0.127545	0.0752773	+	CATG00000098072.1	lncRNA_divergent	p_lncRNA_divergent	DHS_promoter	__na	bin4:1000-2000nt	type2:di-exonic	tier4_stringent	2897	3	nonCoding	-0.90515	ENCODE:HUBDMAP	2	chr8:18871465..18871495,+	0	1732	1732	no	no	no	no	chr8	18871083	18873215	CATG00000098072
ENSG00000169427	0.00069056	-3.43121	-0.12457	-0.0337476	-0.0791586	0.0752773	-	KCNK9	coding_mRNA	coding_mRNA	DHS_promoter	protein_coding	bin5:>2000nt	type4:at_least_4_exons	tier4_stringent	1826	16	coding	0.90788	ENCODE:FANTOM:GENCODE:HUBDMAP:MITRANS	5	chr8:140716338..140716359,-	2.80369	103341	15073	no	no	no	no	chr8	140613078	140716418	KCNK9
CATG00000072711	0.00069497	3.42912	0.0406108	0.150051	0.095331	0.0755182	-	CATG00000072711.1	lncRNA_intergenic	__na	not_DHS	__na	bin5:>2000nt	type4:at_least_4_exons	tier2_permissive	3	3	nonCoding	0.27731	MITRANS	1	chr4:68912021..68912022,-	0.6	55998	7907	yes	no	no	no	chr4	68856025	68912022	CATG00000072711
CATG00000107257	0.000694809	-3.42881	-0.133554	-0.0361428	-0.0848483	0.0755182	+	CATG00000107257.1	lncRNA_antisense	__na	DHS_promoter	__na	bin4:1000-2000nt	type2:di-exonic	tier3_robust	617	2	nonCoding	0.96708	MITRANS	1	chr9:135644550..135644562,+	0	6100	1756	no	yes	no	no	chr9	135644556	135650655	CATG00000107257
CATG00000064206	0.000702149	3.42664	0.0485309	0.179552	0.114041	0.0759456	-	CATG00000064206.1	lncRNA_intergenic	e_lncRNA	DHS_enhancer	__na	bin4:1000-2000nt	type4:at_least_4_exons	tier3_robust	134	4	nonCoding	0.8629	MITRANS	1	chr3:34962454..34962470,-	0	45338	1269	no	no	no	no	chr3	34917127	34962464	CATG00000064206
ENSG00000225637	0.000701536	-3.42621	-0.198644	-0.0536868	-0.126166	0.0759456	+	AP001046.6	lncRNA_intergenic	e_lncRNA	DHS_enhancer	lincRNA	bin5:>2000nt	type2:di-exonic	tier4_stringent	991	5	uncertain	-0.39606	ENCODE:GENCODE:HUBDMAP:MITRANS	4	chr21:44781847..44781888,+	0	7276	6857	no	no	no	no	chr21	44781879	44789154	AP001046.6
CATG00000017296	0.000701551	3.42609	0.0828108	0.306417	0.194614	0.0759456	-	CATG00000017296.1	lncRNA_divergent	__na	not_DHS	__na	bin3:500-1000nt	type1:unspliced	tier2_permissive	16	1	nonCoding	-0.44903	HUBDMAP	1	chr13:61103182..61103183,-	0	687	687	no	no	no	no	chr13	61102497	61103183	CATG00000017296
CATG00000027996	0.000703642	3.42578	0.111779	0.413711	0.262745	0.0759901	+	CATG00000027996.1	lncRNA_intergenic	e_lncRNA	DHS_enhancer	__na	bin5:>2000nt	type2:di-exonic	tier2_permissive	20	1	nonCoding	0.64602	MITRANS	1	chr16:80357646..80357647,+	0	4981	2014	no	no	no	yes	chr16	80357647	80362627	CATG00000027996
CATG00000061598	0.000708604	-3.4239	-0.220366	-0.0594825	-0.139924	0.0764084	+	CATG00000061598.1	lncRNA_antisense	__na	not_DHS	__na	bin5:>2000nt	type1:unspliced	tier2_permissive	5	1	nonCoding	0.6129	HUBDMAP	1	chr3:123697130..123697131,+	0	3152	3152	no	no	no	no	chr3	123697131	123700282	CATG00000061598
ENSG00000134882	0.000711617	3.42701	0.0193284	0.0715544	0.0454414	0.0766156	+	UBAC2	coding_mRNA	coding_mRNA	DHS_promoter	protein_coding	bin5:>2000nt	type4:at_least_4_exons	tier4_stringent	212816	66	coding	0.84853	ENCODE:FANTOM:GENCODE:HUBDMAP:MITRANS	5	chr13:99853124..99853153,+	10.5991	186126	10899	no	no	no	no	chr13	99852630	100047647	UBAC2
CATG00000096510	0.000715877	3.42055	0.100275	0.372084	0.236179	0.0767212	-	CATG00000096510.1	lncRNA_antisense	e_lncRNA	DHS_enhancer	__na	bin4:1000-2000nt	type4:at_least_4_exons	tier3_robust	359	3	nonCoding	0.66259	MITRANS	1	chr7:95625996..95626001,-	0	52713	1519	no	no	no	no	chr7	95585889	95638601	CATG00000096510
CATG00000117471	0.000715354	3.42102	0.0436787	0.162046	0.102862	0.0767212	-	CATG00000117471.1	lncRNA_divergent	e_lncRNA	DHS_enhancer	__na	bin5:>2000nt	type4:at_least_4_exons	tier4_stringent	1892	8	nonCoding	0.92589	ENCODE:FANTOM:MITRANS	3	chr10:17553392..17553414,-	1.86498	20991	4817	no	no	no	no	chr10	17530654	17553404	CATG00000117471
ENSG00000111371	0.000714608	3.421	0.0218593	0.0810924	0.0514759	0.0767212	-	SLC38A1	coding_mRNA	coding_mRNA	DHS_promoter	protein_coding	bin5:>2000nt	type4:at_least_4_exons	tier4_stringent	325654	49	coding	0.8999	ENCODE:FANTOM:GENCODE:HUBDMAP:MITRANS	5	chr12:46662772..46662835,-	18.2832	88097	19109	no	no	no	no	chr12	46566156	46663821	SLC38A1
ENSG00000115705	0.000721133	-3.4183	-0.0649445	-0.0174831	-0.0412138	0.0771667	+	TPO	coding_mRNA	__na	not_DHS	protein_coding	bin5:>2000nt	type4:at_least_4_exons	tier4_stringent	59111	56	coding	0.99862	FANTOM:GENCODE:HUBDMAP:MITRANS	4	chr2:1417228..1417247,+	19.4879	178760	30094	no	no	no	no	chr2	1377569	1558473	TPO
CATG00000031418	0.000723877	3.41728	0.101984	0.379037	0.24051	0.0773259	+	CATG00000031418.1	lncRNA_divergent	p_lncRNA_divergent	DHS_promoter	__na	bin3:500-1000nt	type1:unspliced	tier4_stringent	1860	1	nonCoding	-0.21168	FANTOM	1	chr17:40540898..40540910,+	0	621	621	no	no	no	no	chr17	40540905	40541525	CATG00000031418
ENSG00000138674	0.000725296	3.41665	0.0193691	0.0720102	0.0456897	0.0773259	-	SEC31A	coding_mRNA	coding_mRNA	DHS_promoter	protein_coding	bin5:>2000nt	type4:at_least_4_exons	tier4_stringent	588482	69	coding	0.98701	FANTOM:GENCODE:HUBDMAP:MITRANS	4	chr4:83812268..83812401,-	36.1126	85417	11888	no	no	no	no	chr4	83730606	83825075	SEC31A
ENSG00000187824	0.000725925	3.41642	0.0370215	0.137654	0.0873379	0.0773259	-	TMEM220	coding_mRNA	coding_mRNA	DHS_promoter	protein_coding	bin5:>2000nt	type4:at_least_4_exons	tier4_stringent	21585	14	uncertain	0.95567	ENCODE:FANTOM:GENCODE:HUBDMAP	4	chr17:10633291..10633354,-	5.26362	26061	4361	no	no	no	no	chr17	10602332	10633340	TMEM220
CATG00000101165	0.000728571	3.41554	0.0456547	0.169835	0.107745	0.0773729	-	CATG00000101165.1	coding_mRNA	__na	DHS_enhancer	__na	bin5:>2000nt	type2:di-exonic	tier4_stringent	2451	3	coding	0.97699	ENCODE:FANTOM	2	chr1:246239238..246239243,-	0.13252	12059	12001	yes	no	no	no	chr1	246227182	246239240	CATG00000101165
ENSG00000137845	0.000727767	3.41578	0.0223051	0.0829638	0.0526345	0.0773729	-	ADAM10	coding_mRNA	coding_mRNA	DHS_promoter	protein_coding	bin5:>2000nt	type4:at_least_4_exons	tier4_stringent	260543	45	coding	0.99438	ENCODE:FANTOM:GENCODE:HUBDMAP	4	chr15:59041768..59041950,-	16.5357	165308	15502	no	no	no	no	chr15	58873727	59042067	ADAM10
ENSG00000187156	0.000729925	3.41512	0.0190264	0.0707943	0.0449103	0.0773862	+	LINC00221	lncRNA_sense_intronic	__na	DHS_promoter	lincRNA	bin5:>2000nt	type4:at_least_4_exons	tier4_stringent	866	19	nonCoding	0.42573	ENCODE:FANTOM:GENCODE:MITRANS	4	chr14:106938552..106938596,+	6.83016	254517	16039	no	no	no	no	chr14	106829709	107084711	LINC00221
ENSG00000227482	0.000730901	-3.41482	-0.100259	-0.0269407	-0.0636	0.0773862	+	RP11-18B16.2	lncRNA_intergenic	e_lncRNA	DHS_enhancer	lincRNA	bin5:>2000nt	type4:at_least_4_exons	tier4_stringent	4798	22	uncertain	0.95057	ENCODE:FANTOM:GENCODE:HUBDMAP:MITRANS	5	chr9:116377573..116377634,+	5.57132	80037	7890	no	no	no	no	chr9	116368583	116449174	RP11-18B16.2
ENSG00000125618	0.000732495	-3.41817	-0.0746093	-0.0200666	-0.0473379	0.0774381	-	PAX8	coding_mRNA	coding_mRNA	DHS_promoter	protein_coding	bin5:>2000nt	type4:at_least_4_exons	tier4_stringent	43660	46	coding	0.99541	ENCODE:FANTOM:GENCODE:HUBDMAP:MITRANS	5	chr2:114036488..114036504,-	6.30167	81978	20181	no	no	no	no	chr2	113958569	114042694	PAX8
ENSG00000122376	0.000735745	3.41277	0.0292955	0.109132	0.0692138	0.0776648	+	FAM35A	coding_mRNA	coding_mRNA	DHS_promoter	protein_coding	bin5:>2000nt	type4:at_least_4_exons	tier4_stringent	63786	35	coding	-0.24441	ENCODE:FANTOM:GENCODE:HUBDMAP:MITRANS	5	chr10:88854926..88854985,+	11.0561	107035	50785	no	no	no	no	chr10	88853923	88972730	FAM35A
CATG00000050773	0.000739491	-3.41184	-0.138259	-0.037093	-0.0876759	0.077943	-	CATG00000050773.1	lncRNA_divergent	__na	not_DHS	__na	bin5:>2000nt	type2:di-exonic	tier2_permissive	206	3	nonCoding	0.68966	FANTOM:MITRANS	2	chr2:176968471..176968476,-	0	2577	2214	no	no	no	no	chr2	176968294	176971863	CATG00000050773
CATG00000071097	0.00074492	3.40987	0.0548878	0.204795	0.129841	0.0782677	+	CATG00000071097.1	lncRNA_intergenic	__na	not_DHS	__na	bin5:>2000nt	type3:tri-exonic	tier3_robust	168	6	nonCoding	0.76792	FANTOM:MITRANS	2	chr4:177842620..177842663,+	0.603774	68866	9365	no	no	no	no	chr4	177842554	177911526	CATG00000071097
ENSG00000259176	0.000745917	3.40876	0.0557848	0.208229	0.132007	0.0782677	+	RP11-69H14.6	lncRNA_intergenic	__na	not_DHS	sense_overlapping	bin5:>2000nt	type4:at_least_4_exons	tier4_stringent	233	16	uncertain	0.93651	ENCODE:GENCODE:HUBDMAP:MITRANS	4	chr15:22156949..22156952,+	12.2023	228627	4226	no	no	no	no	chr15	22156951	22431151	RP11-69H14.6
ENSG00000272631	0.000743698	3.41024	0.0309693	0.115527	0.0732483	0.0782677	-	RP11-359E3.4	lncRNA_divergent	p_lncRNA_divergent	DHS_promoter	antisense	bin5:>2000nt	type3:tri-exonic	tier4_stringent	6039	8	nonCoding	-0.64882	FANTOM:GENCODE:HUBDMAP:MITRANS	4	chr10:88516017..88516034,-	0.144576	22523	12513	no	no	no	no	chr10	88493648	88517253	RP11-359E3.4
ENSG00000151893	0.000747573	3.40958	0.0230292	0.0859502	0.0544897	0.0783244	-	CACUL1	coding_mRNA	coding_mRNA	DHS_promoter	protein_coding	bin5:>2000nt	type4:at_least_4_exons	tier4_stringent	271151	27	coding	0.99137	ENCODE:FANTOM:GENCODE:HUBDMAP:MITRANS	5	chr10:120514468..120514530,-	7.78384	73982	26312	no	no	no	no	chr10	120423253	120514482	CACUL1
ENSG00000232342	0.000759188	3.40374	0.0419267	0.156901	0.0994138	0.0794228	-	RP11-46O21.2	lncRNA_antisense	__na	not_DHS	antisense	bin3:500-1000nt	type4:at_least_4_exons	tier3_robust	36	2	nonCoding	-0.12264	GENCODE	1	chr10:76289086..76289113,-	0	23207	897	yes	no	no	no	chr10	76265890	76289096	RP11-46O21.2
CATG00000030910	0.000769957	3.39967	0.072116	0.270436	0.171276	0.0797531	+	CATG00000030910.1	lncRNA_sense_intronic	e_lncRNA	DHS_enhancer	__na	bin5:>2000nt	type1:unspliced	tier3_robust	1806	2	nonCoding	0.97743	ENCODE	1	chr17:20020145..20020149,+	0	2327	2327	no	no	yes	no	chr17	20020148	20024644	CATG00000030910
CATG00000041583	0.000766751	-3.40133	-0.185894	-0.0496091	-0.117752	0.0797531	+	CATG00000041583.1	lncRNA_intergenic	__na	not_DHS	__na	bin5:>2000nt	type3:tri-exonic	tier2_permissive	13	2	nonCoding	0.6	MITRANS	1	chr2:919077..919078,+	0	6087	5953	no	yes	no	no	chr2	919078	925164	CATG00000041583
CATG00000048692	0.000770298	3.39987	0.0824355	0.309123	0.195779	0.0797531	-	CATG00000048692.1	lncRNA_divergent	p_lncRNA_divergent	DHS_promoter	__na	bin4:1000-2000nt	type2:di-exonic	tier3_robust	1862	1	nonCoding	0.37784	MITRANS	1	chr2:62932424..62932457,-	0	1472	1188	no	no	no	no	chr2	62930964	62932435	CATG00000048692
CATG00000060445	0.000765002	3.40208	0.0936402	0.35076	0.2222	0.0797531	+	CATG00000060445.1	sense_overlap_RNA	__na	not_DHS	__na	bin4:1000-2000nt	type1:unspliced	tier2_permissive	10	1	nonCoding	0.05155	ENCODE	1	chr3:67869565..67869566,+	0	1794	1794	yes	no	no	no	chr3	67869566	67871359	CATG00000060445
CATG00000101283	0.000768982	-3.40004	-0.193669	-0.0516547	-0.122662	0.0797531	+	CATG00000101283.1	lncRNA_divergent	p_lncRNA_divergent	DHS_promoter	__na	bin3:500-1000nt	type1:unspliced	tier4_stringent	914	1	nonCoding	0.53428	ENCODE:HUBDMAP:MITRANS	3	chr8:143859046..143859064,+	0	582	582	no	no	no	no	chr8	143859059	143859640	CATG00000101283
ENSG00000114115	0.000765969	-3.40556	-0.141606	-0.0378421	-0.0897241	0.0797531	-	RBP1	coding_mRNA	coding_mRNA	DHS_promoter	protein_coding	bin5:>2000nt	type4:at_least_4_exons	tier4_stringent	193692	14	coding	0.9863	ENCODE:FANTOM:GENCODE:HUBDMAP	4	chr3:139258443..139258485,-	4.14307	23048	2894	no	no	no	no	chr3	139235912	139258959	RBP1
ENSG00000196526	0.00076946	-3.40062	-0.0557058	-0.0148597	-0.0352828	0.0797531	-	AFAP1	coding_mRNA	coding_mRNA	DHS_promoter	protein_coding	bin5:>2000nt	type4:at_least_4_exons	tier4_stringent	138811	51	coding	0.98747	ENCODE:FANTOM:GENCODE:HUBDMAP:MITRANS	5	chr4:7941518..7941593,-	18.0029	265566	15144	no	no	no	no	chr4	7537594	7941584	AFAP1
CATG00000004991	0.000771521	-3.39926	-0.148799	-0.0396699	-0.0942345	0.0797621	-	CATG00000004991.1	lncRNA_divergent	__na	not_DHS	__na	bin5:>2000nt	type1:unspliced	tier2_permissive	4	1	nonCoding	0.44068	MITRANS	1	chr11:19640222..19640223,-	0	32057	32057	no	no	no	no	chr11	19608167	19640223	CATG00000004991
ENSG00000102595	0.000773238	3.40151	0.0259638	0.0973327	0.0616483	0.079822	-	UGGT2	coding_mRNA	coding_mRNA	DHS_promoter	protein_coding	bin5:>2000nt	type4:at_least_4_exons	tier4_stringent	147371	72	coding	0.96285	ENCODE:FANTOM:GENCODE:HUBDMAP:MITRANS	5	chr13:96705624..96705677,-	42.3011	251816	7187	no	no	no	no	chr13	96453706	96705649	UGGT2
CATG00000061877	0.00077706	-3.39832	-0.129042	-0.0343786	-0.0817103	0.0799015	+	CATG00000061877.1	lncRNA_intergenic	__na	not_DHS	__na	bin4:1000-2000nt	type2:di-exonic	tier3_robust	15	1	nonCoding	0.15464	HUBDMAP	1	chr3:133631348..133631374,+	0	22641	1681	no	no	no	no	chr3	133631358	133653998	CATG00000061877
ENSG00000066136	0.000775325	-3.39857	-0.0474738	-0.0126503	-0.0300621	0.0799015	+	NFYC	coding_mRNA	coding_mRNA	DHS_promoter	protein_coding	bin5:>2000nt	type4:at_least_4_exons	tier4_stringent	472231	64	coding	0.98735	ENCODE:FANTOM:GENCODE:HUBDMAP:MITRANS	5	chr1:41157363..41157416,+	13.5786	278931	20795	no	no	no	no	chr1	41157289	41453968	NFYC
ENSG00000124786	0.000777422	3.39773	0.0174388	0.0654715	0.0414552	0.0799015	-	SLC35B3	coding_mRNA	coding_mRNA	DHS_promoter	protein_coding	bin5:>2000nt	type4:at_least_4_exons	tier4_stringent	95162	24	uncertain	0.64396	ENCODE:FANTOM:GENCODE:HUBDMAP:MITRANS	5	chr6:8435758..8435807,-	11.38	383174	3757	no	no	no	no	chr6	8045090	8436216	SLC35B3
CATG00000064518	0.000779125	-3.3963	-0.186743	-0.049712	-0.118228	0.0799594	-	CATG00000064518.1	sense_overlap_RNA	__na	DHS_enhancer	__na	bin4:1000-2000nt	type1:unspliced	tier2_permissive	5	1	nonCoding	0.03797	ENCODE	1	chr3:46920462..46920463,-	0	1818	1818	no	no	no	no	chr3	46918646	46920463	CATG00000064518
CATG00000104395	0.000784181	-3.39563	-0.342689	-0.0911727	-0.216931	0.0802436	-	CATG00000104395.1	lncRNA_intergenic	__na	DHS_dyadic	__na	bin2:200-500nt	type1:unspliced	tier2_permissive	27	1	nonCoding	0.59596	FANTOM	1	chr8:143122544..143122571,-	0	436	436	no	no	no	no	chr8	143122134	143122569	CATG00000104395
CATG00000106362	0.000783276	-3.39485	-0.273835	-0.072841	-0.173338	0.0802436	+	CATG00000106362.1	sense_overlap_RNA	__na	DHS_dyadic	__na	bin4:1000-2000nt	type1:unspliced	tier3_robust	137	2	nonCoding	-0.39693	FANTOM:HUBDMAP	2	chr9:102131006..102131012,+	0	1387	1387	no	no	no	no	chr9	102131010	102132396	CATG00000106362
ENSG00000196712	0.000785457	3.39538	0.0194087	0.0729637	0.0461862	0.0802572	+	NF1	coding_mRNA	coding_mRNA	DHS_promoter	protein_coding	bin5:>2000nt	type4:at_least_4_exons	tier4_stringent	223902	140	coding	0.98377	ENCODE:FANTOM:GENCODE:HUBDMAP:MITRANS	5	chr17:29421987..29422014,+	57.8257	294647	18594	no	no	no	no	chr17	29421945	29718552	NF1
ENSG00000267248	0.000788984	-3.39344	-0.113775	-0.0302386	-0.0720069	0.0805004	-	CTD-2319I12.4	lncRNA_intergenic	p_lncRNA_intergenic	DHS_promoter	processed_transcript	bin5:>2000nt	type4:at_least_4_exons	tier4_stringent	12871	19	nonCoding	0.97928	ENCODE:FANTOM:GENCODE:HUBDMAP:MITRANS	5	chr17:58212997..58213046,-	2.60445	21843	9308	no	no	no	no	chr17	58198773	58228294	CTD-2319I12.4
ENSG00000265975	0.000791477	3.3922	0.0493917	0.185946	0.117669	0.0806376	+	CTB-41I6.2	lncRNA_intergenic	__na	DHS_dyadic	lincRNA	bin4:1000-2000nt	type2:di-exonic	tier3_robust	390	2	nonCoding	0.57076	FANTOM:GENCODE	2	chr17:8870606..8870621,+	0.195719	9697	1084	no	no	no	no	chr17	8870616	8880312	CTB-41I6.2
ENSG00000076685	0.000795113	3.3966	0.0166889	0.0627594	0.0397241	0.0807307	-	NT5C2	coding_mRNA	coding_mRNA	DHS_promoter	protein_coding	bin5:>2000nt	type4:at_least_4_exons	tier4_stringent	164123	103	coding	0.98755	ENCODE:FANTOM:GENCODE:HUBDMAP:MITRANS	5	chr10:104953009..104953061,-	24.407	190332	18956	no	no	no	no	chr10	104836598	105037367	NT5C2
ENSG00000148700	0.000795841	3.39165	0.0223886	0.0843286	0.0533586	0.0807307	+	ADD3	coding_mRNA	coding_mRNA	DHS_promoter	protein_coding	bin5:>2000nt	type4:at_least_4_exons	tier4_stringent	387969	65	coding	0.95449	ENCODE:FANTOM:GENCODE:HUBDMAP:MITRANS	5	chr10:111767726..111767752,+	21.5995	158855	10045	no	no	no	no	chr10	111725370	111899437	ADD3
CATG00000012065	0.000795625	3.39048	0.0515747	0.194329	0.122952	0.0807307	+	CATG00000012065.1	lncRNA_divergent	p_lncRNA_divergent	DHS_promoter	__na	bin4:1000-2000nt	type1:unspliced	tier4_stringent	2776	3	nonCoding	-0.98115	FANTOM:HUBDMAP	2	chr1:109618699..109618739,+	0	1678	1678	no	no	no	no	chr1	109618672	109620411	CATG00000012065
CATG00000001103	0.000799555	-3.38894	-0.225332	-0.0597573	-0.142545	0.0809904	-	CATG00000001103.1	coding_mRNA	__na	not_DHS	__na	bin4:1000-2000nt	type2:di-exonic	tier3_robust	23	1	coding	-0.72174	MITRANS	1	chr10:125242369..125242373,-	0	4838	1309	no	no	no	no	chr10	125237534	125242371	CATG00000001103
ENSG00000171988	0.000803386	3.38918	0.0197492	0.0744853	0.0471172	0.0812612	-	JMJD1C	coding_mRNA	coding_mRNA	DHS_promoter	protein_coding	bin5:>2000nt	type4:at_least_4_exons	tier4_stringent	374583	121	coding	0.97987	ENCODE:FANTOM:GENCODE:HUBDMAP:MITRANS	5	chr10:65028938..65028989,-	27.5894	365756	28173	no	no	no	no	chr10	64916105	65282050	JMJD1C
CATG00000083734	0.000804954	3.3905	0.100594	0.379282	0.239938	0.0813027	+	CATG00000083734.1	sense_overlap_RNA	__na	not_DHS	__na	bin4:1000-2000nt	type1:unspliced	tier2_permissive	3	1	nonCoding	0.23288	ENCODE	1	chr6:36235443..36235444,+	0	1535	1535	yes	no	no	no	chr6	36235444	36236978	CATG00000083734
CATG00000071774	0.000807786	-3.39	-0.262381	-0.0695639	-0.165972	0.0814715	-	CATG00000071774.1	sense_overlap_RNA	__na	not_DHS	__na	bin5:>2000nt	type1:unspliced	tier2_permissive	5	1	nonCoding	-0.84746	MITRANS	1	chr1:112255400..112255401,-	0	8816	8816	no	no	no	no	chr1	112246586	112255401	CATG00000071774
CATG00000116489	0.000813631	3.38399	0.0372691	0.140896	0.0890828	0.0817088	+	CATG00000116489.1	coding_mRNA	__na	DHS_enhancer	__na	bin5:>2000nt	type4:at_least_4_exons	tier3_robust	97	7	coding	0.44954	ENCODE:FANTOM:MITRANS	3	chr10:115786476..115786507,+	2.74289	23075	8036	no	no	no	no	chr10	115786478	115809552	CATG00000116489
ENSG00000102189	0.000813526	3.3841	0.0274371	0.103722	0.0655793	0.0817088	-	EEA1	coding_mRNA	coding_mRNA	DHS_promoter	protein_coding	bin5:>2000nt	type4:at_least_4_exons	tier4_stringent	161830	43	coding	0.94274	ENCODE:FANTOM:GENCODE:HUBDMAP:MITRANS	5	chr12:93323013..93323112,-	30.3162	158659	27535	no	no	no	no	chr12	93145331	93323071	EEA1
ENSG00000179242	0.000812159	-3.38454	-0.094489	-0.0250007	-0.0597448	0.0817088	+	CDH4	coding_mRNA	coding_mRNA	DHS_promoter	protein_coding	bin5:>2000nt	type4:at_least_4_exons	tier4_stringent	22929	27	coding	0.99057	ENCODE:FANTOM:GENCODE:HUBDMAP:MITRANS	5	chr20:59827263..59827327,+	16.0512	691415	13597	no	no	no	no	chr20	59827317	60525892	CDH4
ENSG00000130558	0.000815718	-3.38338	-0.0873888	-0.0231077	-0.0552483	0.0818014	+	OLFM1	coding_mRNA	coding_mRNA	DHS_promoter	protein_coding	bin5:>2000nt	type4:at_least_4_exons	tier4_stringent	157229	30	coding	0.99789	ENCODE:FANTOM:GENCODE:HUBDMAP:MITRANS	5	chr9:137979506..137979530,+	8.39692	45946	3350	no	no	no	no	chr9	137967115	138013060	OLFM1
CATG00000073496	0.00082498	3.38011	0.0741045	0.280723	0.177414	0.0819652	-	CATG00000073496.1	sense_overlap_RNA	__na	not_DHS	__na	bin5:>2000nt	type1:unspliced	tier2_permissive	12	1	nonCoding	0.85366	FANTOM	1	chr4:114865571..114865572,-	0	3620	3620	no	no	no	no	chr4	114861953	114865572	CATG00000073496
CATG00000095509	0.000824809	3.38026	0.0938786	0.355611	0.224745	0.0819652	-	CATG00000095509.1	sense_overlap_RNA	__na	DHS_enhancer	__na	bin3:500-1000nt	type1:unspliced	tier2_permissive	16	1	nonCoding	0.57009	ENCODE	1	chr7:26726772..26726773,-	0	847	847	no	no	yes	no	chr7	26725927	26726773	CATG00000095509
ENSG00000107669	0.00082334	3.38423	0.0217213	0.0821684	0.0519448	0.0819652	-	ATE1	coding_mRNA	coding_mRNA	DHS_promoter	protein_coding	bin5:>2000nt	type4:at_least_4_exons	tier4_stringent	77036	33	coding	0.71334	ENCODE:FANTOM:GENCODE:HUBDMAP:MITRANS	5	chr10:123687497..123687562,-	14.9312	190247	5678	no	no	no	no	chr10	123499890	123690181	ATE1
ENSG00000129083	0.000824425	3.381	0.0201119	0.0761639	0.0481379	0.0819652	-	COPB1	coding_mRNA	coding_mRNA	DHS_promoter	protein_coding	bin5:>2000nt	type4:at_least_4_exons	tier4_stringent	1615370	40	coding	0.99419	ENCODE:FANTOM:GENCODE:HUBDMAP:MITRANS	5	chr11:14541872..14541956,-	32.3287	76562	14983	no	no	no	no	chr11	14461727	14541932	COPB1
ENSG00000134480	0.000820265	3.38419	0.0333083	0.125974	0.0796414	0.0819652	-	CCNH	coding_mRNA	coding_mRNA	DHS_promoter	protein_coding	bin5:>2000nt	type4:at_least_4_exons	tier4_stringent	205004	16	coding	0.97793	FANTOM:GENCODE	2	chr5:86708670..86708766,-	8.87194	80369	3765	no	no	no	no	chr5	86608521	86708716	CCNH
ENSG00000267694	0.000822108	-3.38202	-0.233553	-0.0617024	-0.147628	0.0819652	-	RP11-691H4.4	lncRNA_divergent	e_lncRNA	DHS_enhancer	antisense	bin3:500-1000nt	type4:at_least_4_exons	tier3_robust	116	2	nonCoding	-0.13486	FANTOM:GENCODE	2	chr18:13471017..13471046,-	0.0962567	10015	709	no	no	no	no	chr18	13461019	13471033	RP11-691H4.4
ENSG00000268267	0.000825525	-3.38034	-0.260522	-0.0687741	-0.164648	0.0819652	-	SIGLEC29P	pseudogene	__na	DHS_enhancer	pseudogene	bin4:1000-2000nt	type1:unspliced	tier2_permissive	21	1	nonCoding	-0.15528	FANTOM:GENCODE	2	chr19:52068929..52068933,-	0	1883	1883	no	no	no	no	chr19	52067050	52068932	SIGLEC29P
CATG00000032591	0.00082725	3.37943	0.034016	0.128908	0.0814621	0.0820034	+	CATG00000032591.1	lncRNA_divergent	p_lncRNA_divergent	DHS_promoter	__na	bin5:>2000nt	type2:di-exonic	tier4_stringent	4757	5	nonCoding	-0.92537	ENCODE:FANTOM:HUBDMAP:MITRANS	4	chr17:78121156..78121187,+	0.395918	5177	5144	no	no	no	no	chr17	78121176	78126352	CATG00000032591
ENSG00000196628	0.000828246	3.38082	0.0215297	0.0815599	0.0515448	0.0820034	-	TCF4	coding_mRNA	coding_mRNA	DHS_promoter	protein_coding	bin5:>2000nt	type4:at_least_4_exons	tier4_stringent	211990	112	coding	0.98242	ENCODE:FANTOM:GENCODE:HUBDMAP:MITRANS	5	chr18:53255415..53255491,-	26.9953	442910	16805	no	no	no	no	chr18	52883040	53332344	TCF4
CATG00000012817	0.000833181	3.378	0.0930448	0.352914	0.222979	0.0820292	-	CATG00000012817.1	lncRNA_intergenic	__na	not_DHS	__na	bin5:>2000nt	type2:di-exonic	tier2_permissive	22	3	nonCoding	0.54054	ENCODE:FANTOM	2	chr12:91844556..91844557,-	0	17576	17553	no	no	no	no	chr12	91826982	91844557	CATG00000012817
CATG00000043363	0.000830657	-3.37803	-0.0971097	-0.0256075	-0.0613586	0.0820292	+	CATG00000043363.1	lncRNA_intergenic	__na	DHS_dyadic	__na	bin4:1000-2000nt	type2:di-exonic	tier2_permissive	116	2	nonCoding	0.9174	ENCODE:FANTOM	2	chr2:73852734..73852751,+	0.230769	61356	1302	no	no	no	no	chr2	73852736	73914091	CATG00000043363
ENSG00000253873	0.000832632	-3.37742	-0.0709517	-0.0187035	-0.0448276	0.0820292	+	PCDHGA11	coding_mRNA	coding_mRNA	DHS_promoter	protein_coding	bin5:>2000nt	type4:at_least_4_exons	tier4_stringent	30265	7	coding	0.99822	FANTOM:GENCODE:HUBDMAP:MITRANS	4	chr5:140800587..140800630,+	4.4552	99520	8484	no	no	no	no	chr5	140799663	140901810	PCDHGA11
ENSG00000260803	0.000831618	-3.3777	-0.260111	-0.0685786	-0.164345	0.0820292	-	Z84812.4	lncRNA_intergenic	e_lncRNA	DHS_enhancer	processed_transcript	bin4:1000-2000nt	type4:at_least_4_exons	tier3_robust	253	2	uncertain	0.74737	FANTOM:GENCODE:HUBDMAP	3	chr16:85163..85169,-	1.43881	17655	1609	no	no	no	no	chr16	67514	85168	Z84812.4
ENSG00000259663	0.000838148	-3.37555	-0.115195	-0.0303366	-0.0727655	0.0824027	-	CTD-2314G24.2	lncRNA_divergent	p_lncRNA_divergent	DHS_promoter	antisense	bin5:>2000nt	type3:tri-exonic	tier4_stringent	4906	10	nonCoding	-0.05088	ENCODE:FANTOM:GENCODE:HUBDMAP:MITRANS	5	chr5:50679089..50679107,-	0.365115	12887	11780	no	no	no	no	chr5	50666214	50679100	CTD-2314G24.2
ENSG00000229520	0.000840393	-3.37477	-0.172397	-0.0453823	-0.10889	0.0825078	-	LINC00404	lncRNA_intergenic	__na	DHS_dyadic	lincRNA	bin5:>2000nt	type2:di-exonic	tier3_robust	976	3	uncertain	0.74544	GENCODE:MITRANS	2	chr13:112760934..112760950,-	0	3601	3601	no	no	no	no	chr13	112758132	112761732	LINC00404
CATG00000044667	0.000844473	-3.37346	-0.242236	-0.0637223	-0.152979	0.0827926	-	CATG00000044667.1	coding_mRNA	__na	DHS_enhancer	__na	bin4:1000-2000nt	type3:tri-exonic	tier3_robust	47	2	coding	0.45238	ENCODE:MITRANS	2	chr1:5483214..5483233,-	0	30410	1573	no	no	no	no	chr1	5452818	5483227	CATG00000044667
CATG00000043902	0.000850292	-3.37245	-0.725683	-0.190758	-0.458221	0.0828999	+	CATG00000043902.1	uncertain_coding	__na	DHS_promoter	__na	bin3:500-1000nt	type1:unspliced	tier2_permissive	76	1	uncertain	-0.32481	HUBDMAP	1	chr2:99439097..99439105,+	0	686	686	no	no	no	no	chr2	99439101	99439786	CATG00000043902
CATG00000089247	0.000849298	-3.37168	-0.216254	-0.0568361	-0.136545	0.0828999	-	CATG00000089247.1	sense_overlap_RNA	__na	not_DHS	__na	bin3:500-1000nt	type2:di-exonic	tier2_permissive	5	2	nonCoding	0	ENCODE:FANTOM:MITRANS	3	chr6:91566072..91566073,-	0	102293	676	no	no	no	no	chr6	91463781	91566073	CATG00000089247
ENSG00000136111	0.000848129	3.37295	0.0254207	0.0966758	0.0610483	0.0828999	-	TBC1D4	coding_mRNA	coding_mRNA	DHS_promoter	protein_coding	bin5:>2000nt	type4:at_least_4_exons	tier4_stringent	49987	55	coding	0.97505	ENCODE:FANTOM:GENCODE:HUBDMAP:MITRANS	5	chr13:76056287..76056329,-	20.0743	199340	30791	no	no	no	no	chr13	75854149	76056784	TBC1D4
ENSG00000227344	0.000847828	-3.37295	-0.239559	-0.062993	-0.151276	0.0828999	+	HAUS6P1	pseudogene	__na	not_DHS	pseudogene	bin4:1000-2000nt	type1:unspliced	tier4_stringent	910	1	coding	0.94584	ENCODE:FANTOM:GENCODE:HUBDMAP:MITRANS	5	chr7:53254825..53254870,+	0	1801	1801	yes	no	no	no	chr7	53254831	53256631	HAUS6P1
CATG00000019067	0.000863606	3.36834	0.111463	0.424978	0.268221	0.0836598	+	CATG00000019067.1	lncRNA_intergenic	e_lncRNA	DHS_enhancer	__na	bin4:1000-2000nt	type1:unspliced	tier2_permissive	5	1	nonCoding	0.1215	ENCODE	1	chr14:55921483..55921484,+	0	1233	1233	no	no	no	no	chr14	55921484	55922716	CATG00000019067
CATG00000030651	0.000868812	3.36539	0.0226121	0.0863258	0.054469	0.0836598	+	CATG00000030651.1	lncRNA_divergent	p_lncRNA_divergent	DHS_promoter	__na	bin5:>2000nt	type4:at_least_4_exons	tier4_stringent	815	6	nonCoding	0.62464	ENCODE:HUBDMAP:MITRANS	3	chr17:8649692..8649703,+	0.105263	23919	3456	no	no	no	no	chr17	8646363	8672229	CATG00000030651
CATG00000098622	0.000863386	3.36934	0.0714645	0.272384	0.171924	0.0836598	+	CATG00000098622.1	lncRNA_intergenic	e_lncRNA	DHS_enhancer	__na	bin4:1000-2000nt	type2:di-exonic	tier3_robust	33	2	nonCoding	0.36283	ENCODE:FANTOM:HUBDMAP	3	chr8:39891321..39891372,+	0.588235	1033	1033	no	no	yes	no	chr8	39891359	39892391	CATG00000098622
ENSG00000138801	0.000865905	3.36621	0.0267361	0.102023	0.0643793	0.0836598	-	PAPSS1	coding_mRNA	coding_mRNA	DHS_promoter	protein_coding	bin5:>2000nt	type4:at_least_4_exons	tier4_stringent	295826	23	coding	0.97782	ENCODE:FANTOM:GENCODE:HUBDMAP:MITRANS	5	chr4:108641345..108641431,-	12.1369	129881	3668	no	no	no	no	chr4	108511433	108641390	PAPSS1
ENSG00000146574	0.000865367	-3.36644	-0.135255	-0.0354489	-0.0853517	0.0836598	-	CCZ1B	coding_mRNA	__na	DHS_dyadic	protein_coding	bin5:>2000nt	type4:at_least_4_exons	tier4_stringent	764	12	coding	0.92024	ENCODE:FANTOM:GENCODE	3	chr7:6866868..6866875,-	15.1678	28883	3649	no	no	no	yes	chr7	6837992	6866874	CCZ1B
ENSG00000163221	0.000867654	-3.36581	-0.215696	-0.0565114	-0.136103	0.0836598	-	S100A12	coding_mRNA	__na	DHS_enhancer	protein_coding	bin2:200-500nt	type3:tri-exonic	tier4_stringent	169063	1	uncertain	0.99783	FANTOM:GENCODE:HUBDMAP	3	chr1:153348067..153348103,-	1.98624	1891	465	no	no	no	no	chr1	153346184	153348074	S100A12
ENSG00000182359	0.000860805	3.36789	0.0273969	0.104451	0.0659241	0.0836598	-	KBTBD3	coding_mRNA	coding_mRNA	DHS_promoter	protein_coding	bin5:>2000nt	type4:at_least_4_exons	tier4_stringent	19980	10	uncertain	-0.80159	ENCODE:FANTOM:GENCODE	3	chr11:105948040..105948082,-	3.46506	30868	21993	no	no	no	no	chr11	105917285	105948152	KBTBD3
ENSG00000227288	0.000866628	-3.36594	-0.152289	-0.0399037	-0.0960966	0.0836598	+	RP5-837I24.1	pseudogene	__na	not_DHS	pseudogene	bin5:>2000nt	type2:di-exonic	tier4_stringent	409	5	coding	0.89555	FANTOM:GENCODE:HUBDMAP:MITRANS	4	chr1:81967348..81967368,+	0.0069051	4036	4036	no	no	no	no	chr1	81967354	81971389	RP5-837I24.1
ENSG00000236933	0.00086341	-3.36897	-0.37203	-0.0975972	-0.234814	0.0836598	-	RP11-439A17.7	lncRNA_intergenic	p_lncRNA_intergenic	DHS_promoter	antisense	bin5:>2000nt	type2:di-exonic	tier4_stringent	17083	3	nonCoding	0.99591	ENCODE:GENCODE:HUBDMAP:MITRANS	4	chr1:120838328..120838358,-	0.94801	6231	4451	no	no	no	no	chr1	120832102	120838332	RP11-439A17.7
ENSG00000259634	0.000871098	3.36471	0.10884	0.415671	0.262255	0.083765	-	RP11-529H20.5	sense_overlap_RNA	__na	not_DHS	sense_overlapping	bin3:500-1000nt	type1:unspliced	tier4_stringent	206	1	nonCoding	0.94386	GENCODE	1	chr14:92525875..92525901,-	0	982	982	no	yes	no	no	chr14	92524896	92525877	RP11-529H20.5
ENSG00000269169	0.000876155	3.36323	0.105159	0.401944	0.253552	0.0841361	+	AC004528.1	coding_mRNA	__na	DHS_enhancer	protein_coding	bin3:500-1000nt	type2:di-exonic	tier2_permissive	3	2	nonCoding	0.05405	FANTOM:GENCODE	2	chr19:998978..998979,+	0	974	682	no	no	no	no	chr19	998979	999952	AC004528.1
ENSG00000225775	0.000878017	3.36216	0.0223507	0.08547	0.0539103	0.0841997	-	RP11-354I10.1	lncRNA_intergenic	e_lncRNA	DHS_enhancer	lincRNA	bin5:>2000nt	type4:at_least_4_exons	tier3_robust	456	11	nonCoding	0.75176	ENCODE:FANTOM:GENCODE:HUBDMAP:MITRANS	5	chr6:9482347..9482374,-	0.0533333	361946	21653	no	no	no	no	chr6	9049984	9482368	RP11-354I10.1
CATG00000039002	0.000880696	-3.36188	-0.424192	-0.110897	-0.267545	0.0842264	+	CATG00000039002.1	lncRNA_intergenic	__na	not_DHS	__na	bin3:500-1000nt	type2:di-exonic	tier3_robust	332	1	nonCoding	0.96739	HUBDMAP	1	chr19:29931904..29931910,+	0	2654	607	no	no	no	yes	chr19	29931906	29934559	CATG00000039002
ENSG00000258790	0.000879514	3.36199	0.0176422	0.067475	0.0425586	0.0842264	+	KIAA0391	coding_mRNA	coding_mRNA	DHS_promoter	protein_coding	bin5:>2000nt	type4:at_least_4_exons	tier4_stringent	178398	14	coding	0.50588	ENCODE:FANTOM:GENCODE:HUBDMAP:MITRANS	5	chr14:35591735..35591834,+	15.3715	215496	16791	no	no	no	no	chr14	35591045	35807401	KIAA0391
CATG00000016730	0.000885172	3.36003	0.0508073	0.194517	0.122662	0.0842819	-	CATG00000016730.1	lncRNA_sense_intronic	__na	not_DHS	__na	bin5:>2000nt	type2:di-exonic	tier3_robust	130	9	nonCoding	0.67089	ENCODE:FANTOM:HUBDMAP	3	chr13:33871734..33871741,-	0	11845	11845	yes	no	no	no	chr13	33860478	33884023	CATG00000016730
CATG00000066634	0.000885503	3.35974	0.0877065	0.335825	0.211765	0.0842819	-	CATG00000066634.1	sense_overlap_RNA	__na	not_DHS	__na	bin5:>2000nt	type1:unspliced	tier2_permissive	4	1	nonCoding	0.42857	ENCODE	1	chr1:93321883..93321884,-	0	4762	4762	yes	no	no	no	chr1	93317123	93321884	CATG00000066634
ENSG00000154957	0.000882844	3.36077	0.0358958	0.137373	0.0866345	0.0842819	-	ZNF18	coding_mRNA	coding_mRNA	DHS_promoter	protein_coding	bin5:>2000nt	type4:at_least_4_exons	tier4_stringent	17961	13	coding	0.53405	ENCODE:FANTOM:GENCODE	3	chr17:11900745..11900804,-	5.79854	26638	21663	no	no	no	no	chr17	11874144	11900781	ZNF18
ENSG00000258603	0.000886078	3.35952	0.0158684	0.0607661	0.0383172	0.0842819	-	RP3-414A15.10	lncRNA_intergenic	p_lncRNA_intergenic	DHS_promoter	antisense	bin5:>2000nt	type3:tri-exonic	tier4_stringent	3231	12	uncertain	0.84914	ENCODE:FANTOM:GENCODE:HUBDMAP:MITRANS	5	chr14:74100498..74100533,-	1.90903	84860	12483	no	no	no	no	chr14	74015780	74101212	RP3-414A15.10
CATG00000000339	0.000896861	3.35756	0.0558929	0.214328	0.13511	0.0843927	-	CATG00000000339.1	lncRNA_sense_intronic	__na	DHS_dyadic	__na	bin5:>2000nt	type1:unspliced	tier3_robust	289	4	nonCoding	0.22188	FANTOM	1	chr10:89856932..89856938,-	0	2939	2939	no	no	no	yes	chr10	89855075	89863455	CATG00000000339
CATG00000038973	0.000890964	3.36105	0.0544148	0.208344	0.131379	0.0843927	+	CATG00000038973.1	lncRNA_sense_intronic	__na	not_DHS	__na	bin5:>2000nt	type2:di-exonic	tier3_robust	224	5	nonCoding	0.84906	ENCODE:FANTOM:HUBDMAP:MITRANS	4	chr19:28313357..28313384,+	0.90625	4021	4021	yes	no	no	no	chr19	28313377	28320995	CATG00000038973
CATG00000047210	0.000891384	-3.35806	-0.356718	-0.0930756	-0.224897	0.0843927	+	CATG00000047210.1	lncRNA_divergent	__na	not_DHS	__na	bin2:200-500nt	type1:unspliced	tier3_robust	335	1	nonCoding	-0.67331	HUBDMAP	1	chr2:238253075..238253121,+	0	388	388	no	no	no	no	chr2	238253102	238253489	CATG00000047210
ENSG00000113722	0.000895402	-3.35858	-0.095641	-0.0249521	-0.0602965	0.0843927	+	CDX1	coding_mRNA	coding_mRNA	DHS_promoter	protein_coding	bin5:>2000nt	type4:at_least_4_exons	tier4_stringent	8809	3	uncertain	0.98998	ENCODE:FANTOM:GENCODE:HUBDMAP:MITRANS	5	chr5:149546334..149546364,+	0.969113	33200	3220	no	no	no	no	chr5	149531998	149565905	CDX1
ENSG00000183643	0.000895934	-3.35638	-0.177307	-0.0462241	-0.111766	0.0843927	+	C15orf32	coding_mRNA	__na	DHS_enhancer	protein_coding	bin4:1000-2000nt	type3:tri-exonic	tier3_robust	29	3	coding	-0.07059	FANTOM:GENCODE:HUBDMAP:MITRANS	4	chr15:93014916..93014946,+	0.5	29411	1780	no	no	yes	no	chr15	93014937	93044347	C15orf32
ENSG00000228521	0.000889726	-3.36092	-0.114244	-0.0298392	-0.0720414	0.0843927	+	AC099552.3	lncRNA_intergenic	__na	DHS_dyadic	lincRNA	bin5:>2000nt	type4:at_least_4_exons	tier4_stringent	14703	37	uncertain	0.76782	ENCODE:FANTOM:GENCODE:HUBDMAP:MITRANS	5	chr7:154997595..154997667,+	1.82941	45606	15809	no	no	no	no	chr7	154990056	155035661	AC099552.3
ENSG00000233223	0.000893462	3.35721	0.0289235	0.110897	0.0699103	0.0843927	-	AC113189.5	lncRNA_divergent	__na	DHS_dyadic	antisense	bin5:>2000nt	type2:di-exonic	tier4_stringent	45359	19	uncertain	0.8444	FANTOM:GENCODE:HUBDMAP:MITRANS	4	chr17:7487393..7487416,-	0.603707	22886	3247	no	no	no	no	chr17	7463256	7488026	AC113189.5
ENSG00000249746	0.000894973	3.35683	0.0627806	0.240764	0.151772	0.0843927	-	RP11-254I22.3	lncRNA_intergenic	__na	DHS_dyadic	lincRNA	bin3:500-1000nt	type2:di-exonic	tier3_robust	340	1	nonCoding	0.87121	GENCODE:HUBDMAP	2	chr5:95550726..95550737,-	0.263473	1683	605	no	no	no	no	chr5	95549050	95550732	RP11-254I22.3
CATG00000064423	0.00090641	3.35302	0.0880361	0.338295	0.213166	0.0849497	-	CATG00000064423.1	lncRNA_divergent	__na	not_DHS	__na	bin2:200-500nt	type1:unspliced	tier2_permissive	18	1	nonCoding	0.25926	FANTOM	1	chr1:84874481..84874483,-	0	429	429	no	no	no	no	chr1	84874055	84874483	CATG00000064423
CATG00000106594	0.0009053	-3.35404	-0.311268	-0.0810354	-0.196152	0.0849497	+	CATG00000106594.1	sense_overlap_RNA	__na	DHS_enhancer	__na	bin4:1000-2000nt	type1:unspliced	tier2_permissive	31	2	nonCoding	0.21905	FANTOM	1	chr9:110763513..110763532,+	0	1837	1837	yes	no	no	no	chr9	110763527	110765363	CATG00000106594
ENSG00000270605	0.000905832	3.3532	0.0348537	0.133919	0.0843862	0.0849497	-	RP5-1092A3.4	lncRNA_antisense	e_lncRNA	DHS_enhancer	antisense	bin5:>2000nt	type3:tri-exonic	tier4_stringent	7045	7	nonCoding	0.83242	ENCODE:FANTOM:GENCODE:HUBDMAP:MITRANS	5	chr1:28573687..28573731,-	0.503705	10862	5778	no	no	no	no	chr1	28562864	28573725	RP5-1092A3.4
ENSG00000156261	0.000930824	3.34567	0.0294538	0.113636	0.0715448	0.0871214	-	CCT8	coding_mRNA	coding_mRNA	DHS_promoter	protein_coding	bin5:>2000nt	type4:at_least_4_exons	tier4_stringent	799655	19	coding	0.98803	ENCODE:FANTOM:GENCODE	3	chr21:30445927..30446010,-	14.9764	17307	2141	no	no	no	no	chr21	30428126	30445951	CCT8
CATG00000043843	0.000934736	3.34473	0.058938	0.227517	0.143228	0.087139	+	CATG00000043843.1	lncRNA_antisense	__na	not_DHS	__na	bin5:>2000nt	type2:di-exonic	tier3_robust	128	3	nonCoding	-0.34284	ENCODE:HUBDMAP	2	chr2:96850807..96850814,+	0	8281	2703	no	no	no	no	chr2	96850810	96859090	CATG00000043843
ENSG00000189430	0.000933725	-3.3445	-0.0894601	-0.0231743	-0.0563172	0.087139	+	NCR1	coding_mRNA	__na	DHS_enhancer	protein_coding	bin5:>2000nt	type4:at_least_4_exons	tier4_stringent	7584	17	coding	0.98783	ENCODE:FANTOM:GENCODE:HUBDMAP:MITRANS	5	chr19:55417499..55417521,+	7.9146	114434	4550	no	no	no	no	chr19	55405127	55519902	NCR1
CATG00000015922	0.000934293	3.3455	0.149129	0.57552	0.362324	0.087139	+	CATG00000015922.1	lncRNA_divergent	e_lncRNA	DHS_enhancer	__na	bin4:1000-2000nt	type1:unspliced	tier2_permissive	59	2	nonCoding	0.00457	HUBDMAP	1	chr13:100056049..100056072,+	0	1292	1292	no	yes	no	no	chr13	100056063	100057354	CATG00000015922
CATG00000046904	0.00093957	-3.34277	-0.153403	-0.0397008	-0.0965517	0.0872421	-	CATG00000046904.1	uncertain_coding	__na	DHS_enhancer	__na	bin5:>2000nt	type2:di-exonic	tier4_stringent	536	4	uncertain	0.84958	ENCODE:FANTOM:MITRANS	3	chr1:11399979..11400019,-	0	10523	2432	no	no	no	no	chr1	11389476	11401092	CATG00000046904
CATG00000060620	0.000938422	-3.3433	-0.225567	-0.0583915	-0.141979	0.0872421	+	CATG00000060620.1	lncRNA_antisense	__na	not_DHS	__na	bin5:>2000nt	type2:di-exonic	tier2_permissive	21	4	nonCoding	0.16279	HUBDMAP:MITRANS	2	chr3:75765142..75765144,+	0	24835	2098	no	yes	no	no	chr3	75765143	75789977	CATG00000060620
ENSG00000149571	0.000938529	-3.34341	-0.0873249	-0.0226061	-0.0549655	0.0872421	-	KIRREL3	coding_mRNA	coding_mRNA	DHS_promoter	protein_coding	bin5:>2000nt	type4:at_least_4_exons	tier4_stringent	21133	37	coding	0.99448	ENCODE:FANTOM:GENCODE:HUBDMAP:MITRANS	5	chr11:126870658..126870673,-	16.2228	577672	32955	no	no	no	no	chr11	126289447	126873573	KIRREL3
CATG00000055101	0.000940861	-3.34271	-0.155192	-0.0401597	-0.0976759	0.0872465	-	CATG00000055101.1	uncertain_coding	__na	DHS_enhancer	__na	bin5:>2000nt	type2:di-exonic	tier3_robust	748	6	uncertain	0.65286	ENCODE:FANTOM:MITRANS	3	chr20:48951795..48951840,-	0	12792	3562	no	no	no	yes	chr20	48951086	48964519	CATG00000055101
ENSG00000070444	0.000942237	3.34355	0.0235978	0.0911746	0.0573862	0.0872589	-	MNT	coding_mRNA	coding_mRNA	DHS_promoter	protein_coding	bin5:>2000nt	type4:at_least_4_exons	tier4_stringent	89184	33	coding	0.98758	ENCODE:FANTOM:GENCODE:HUBDMAP:MITRANS	5	chr17:2304333..2304364,-	5.48902	20752	8192	no	no	no	no	chr17	2283371	2305380	MNT
CATG00000078647	0.000948233	-3.34029	-0.201957	-0.052195	-0.127076	0.0873532	+	CATG00000078647.1	lncRNA_intergenic	__na	not_DHS	__na	bin4:1000-2000nt	type3:tri-exonic	tier2_permissive	5	3	nonCoding	0	MITRANS	1	chr5:170181892..170181893,+	0	3805	1505	no	no	no	no	chr5	170181893	170185697	CATG00000078647
CATG00000102489	0.000945149	3.34094	0.0728492	0.281758	0.177303	0.0873532	-	CATG00000102489.1	sense_overlap_RNA	__na	DHS_enhancer	__na	bin4:1000-2000nt	type1:unspliced	tier3_robust	92	3	nonCoding	0.42188	ENCODE:FANTOM	2	chr8:56778390..56778451,-	0	1523	1523	no	yes	no	no	chr8	56775880	56778451	CATG00000102489
ENSG00000163110	0.000948113	3.34003	0.020666	0.0799685	0.0503172	0.0873532	+	PDLIM5	coding_mRNA	coding_mRNA	DHS_promoter	protein_coding	bin5:>2000nt	type4:at_least_4_exons	tier4_stringent	563343	49	coding	0.99729	ENCODE:FANTOM:GENCODE:HUBDMAP:MITRANS	5	chr4:95373080..95373104,+	16.6866	249872	14461	no	no	no	no	chr4	95373093	95622964	PDLIM5
CATG00000022999	0.00094812	-3.34056	-0.234855	-0.0607031	-0.147779	0.0873532	+	CATG00000022999.1	lncRNA_divergent	p_lncRNA_divergent	DHS_promoter	__na	bin3:500-1000nt	type1:unspliced	tier2_permissive	1938	1	nonCoding	-0.96168	HUBDMAP	1	chr15:51057946..51057968,+	0	961	961	no	no	no	no	chr15	51057963	51058923	CATG00000022999
CATG00000034840	0.000952796	-3.33891	-0.312552	-0.0807174	-0.196634	0.0876585	-	CATG00000034840.1	lncRNA_antisense	e_lncRNA	DHS_enhancer	__na	bin3:500-1000nt	type1:unspliced	tier3_robust	68	1	nonCoding	-0.02288	FANTOM	1	chr17:79396723..79396760,-	0	552	552	no	no	no	no	chr17	79396209	79396760	CATG00000034840
ENSG00000150347	0.000965439	3.3358	0.022222	0.0862056	0.0542138	0.0887054	+	ARID5B	coding_mRNA	__na	DHS_enhancer	protein_coding	bin5:>2000nt	type4:at_least_4_exons	tier4_stringent	358390	27	coding	0.99068	ENCODE:FANTOM:GENCODE:HUBDMAP:MITRANS	5	chr10:63809106..63809127,+	9.79715	264279	11808	no	no	no	no	chr10	63659090	63924780	ARID5B
CATG00000037224	0.000969235	3.33379	0.0572453	0.222272	0.139759	0.0887058	-	CATG00000037224.1	lncRNA_intergenic	e_lncRNA	DHS_enhancer	__na	bin5:>2000nt	type4:at_least_4_exons	tier2_permissive	9	4	nonCoding	0.2967	ENCODE:FANTOM:MITRANS	3	chr18:30384329..30384330,-	0.869565	6481	4959	no	no	no	no	chr18	30377850	30384330	CATG00000037224
CATG00000055350	0.000968232	3.33419	0.0657188	0.255123	0.160421	0.0887058	-	CATG00000055350.1	lncRNA_intergenic	e_lncRNA	DHS_enhancer	__na	bin3:500-1000nt	type1:unspliced	tier2_permissive	26	2	nonCoding	-0.21886	FANTOM	1	chr20:57695581..57695582,-	0	762	762	no	no	no	yes	chr20	57693851	57695582	CATG00000055350
CATG00000082263	0.000967176	3.34134	0.0727043	0.281571	0.177138	0.0887058	-	CATG00000082263.1	coding_mRNA	__na	DHS_promoter	__na	bin5:>2000nt	type3:tri-exonic	tier3_robust	196	1	coding	0.66163	ENCODE	1	chr5:180455151..180455156,-	0	78310	23567	no	no	no	yes	chr5	180376845	180455154	CATG00000082263
ENSG00000172269	0.000973401	3.33346	0.0241931	0.0939724	0.0590828	0.0889711	-	DPAGT1	coding_mRNA	coding_mRNA	DHS_promoter	protein_coding	bin5:>2000nt	type4:at_least_4_exons	tier4_stringent	212043	29	coding	0.99227	ENCODE:FANTOM:GENCODE:HUBDMAP:MITRANS	5	chr11:118972524..118972571,-	7.83411	13445	5556	no	no	no	no	chr11	118964462	118981301	DPAGT1
ENSG00000254661	0.00097773	-3.33426	-0.116624	-0.030024	-0.0733241	0.0892506	+	RP11-222N13.1	lncRNA_intergenic	e_lncRNA	DHS_enhancer	lincRNA	bin4:1000-2000nt	type4:at_least_4_exons	tier3_robust	49	5	nonCoding	0.68868	GENCODE:HUBDMAP:MITRANS	3	chr11:15932475..15932482,+	1	26161	1242	no	no	no	no	chr11	15932479	15958639	RP11-222N13.1
ENSG00000197037	0.000979948	-3.33075	-0.0762557	-0.0196063	-0.047931	0.0893369	+	ZSCAN25	coding_mRNA	coding_mRNA	DHS_promoter	protein_coding	bin5:>2000nt	type4:at_least_4_exons	tier4_stringent	75089	47	coding	0.98087	ENCODE:FANTOM:GENCODE:HUBDMAP:MITRANS	5	chr7:99214559..99214601,+	15.8211	110246	13078	no	no	no	no	chr7	99195681	99364901	ZSCAN25
CATG00000002151	0.000984249	-3.32965	-0.182094	-0.0467888	-0.114441	0.089582	+	CATG00000002151.1	sense_overlap_RNA	__na	DHS_dyadic	__na	bin3:500-1000nt	type1:unspliced	tier2_permissive	13	1	nonCoding	0.26415	ENCODE	1	chr11:43603803..43603805,+	0	959	959	no	no	no	no	chr11	43603804	43604762	CATG00000002151
ENSG00000119929	0.000985189	3.33148	0.0200024	0.0778045	0.0489035	0.089582	+	CUTC	coding_mRNA	coding_mRNA	DHS_promoter	protein_coding	bin5:>2000nt	type4:at_least_4_exons	tier4_stringent	115456	19	coding	0.1661	ENCODE:FANTOM:GENCODE:HUBDMAP:MITRANS	5	chr10:101491968..101492076,+	25.4278	122053	15739	no	no	no	no	chr10	101445230	101567282	CUTC
CATG00000036922	0.000991019	3.32729	0.0371271	0.144666	0.0908966	0.0897633	+	CATG00000036922.1	lncRNA_antisense	__na	not_DHS	__na	bin5:>2000nt	type1:unspliced	tier2_permissive	5	1	nonCoding	-0.02041	MITRANS	1	chr1:224432075..224432076,+	0	28450	28450	no	yes	no	no	chr1	224432076	224460525	CATG00000036922
ENSG00000147799	0.000990393	-3.32744	-0.0942179	-0.0241821	-0.0592	0.0897633	-	ARHGAP39	coding_mRNA	coding_mRNA	DHS_promoter	protein_coding	bin5:>2000nt	type4:at_least_4_exons	tier4_stringent	16166	26	coding	0.69083	ENCODE:FANTOM:GENCODE:MITRANS	4	chr8:145911211..145911239,-	13.5893	167424	22001	no	no	no	no	chr8	145743804	145911933	ARHGAP39
ENSG00000231453	0.000989719	-3.32857	-0.138703	-0.0356144	-0.0871586	0.0897633	+	AC018470.4	lncRNA_intergenic	p_lncRNA_intergenic	DHS_promoter	lincRNA	bin5:>2000nt	type3:tri-exonic	tier4_stringent	1466	7	uncertain	0.91023	ENCODE:GENCODE:HUBDMAP	3	chr2:175191352..175191386,+	1.54469	5578	4396	no	no	no	no	chr2	175190723	175196300	AC018470.4
CATG00000106022	0.000996358	3.32651	0.0842588	0.328514	0.206386	0.0898291	+	CATG00000106022.1	uncertain_coding	__na	not_DHS	__na	bin5:>2000nt	type4:at_least_4_exons	tier3_robust	1126	14	uncertain	0.97771	ENCODE:FANTOM:HUBDMAP:MITRANS	4	chr9:90033565..90033605,+	0.539842	14444	12369	yes	no	no	no	chr9	90025297	90042273	CATG00000106022
ENSG00000197721	0.000994322	-3.32746	-0.0930591	-0.0238788	-0.058469	0.0898291	+	CR1L	coding_mRNA	coding_mRNA	DHS_promoter	protein_coding	bin5:>2000nt	type4:at_least_4_exons	tier4_stringent	9185	9	coding	0.99618	ENCODE:FANTOM:GENCODE:HUBDMAP:MITRANS	5	chr1:207818460..207818496,+	11.5377	78571	19397	no	no	no	no	chr1	207818478	207906498	CR1L
ENSG00000235054	0.000993956	-3.32676	-0.227828	-0.0584483	-0.143138	0.0898291	+	RP5-1166F10.1	lncRNA_intergenic	__na	not_DHS	lincRNA	bin5:>2000nt	type4:at_least_4_exons	tier3_robust	29	5	nonCoding	0.69811	FANTOM:GENCODE:HUBDMAP:MITRANS	4	chr1:4472151..4472158,+	2.83333	12592	2032	no	no	no	yes	chr1	4472156	4484747	RP5-1166F10.1
CATG00000000135	0.000996864	3.3256	0.0529528	0.206523	0.129738	0.0898291	-	CATG00000000135.1	lncRNA_divergent	p_lncRNA_divergent	DHS_promoter	__na	bin2:200-500nt	type1:unspliced	tier3_robust	231	2	nonCoding	-0.48058	FANTOM:HUBDMAP	2	chr10:74452229..74452239,-	0	479	479	no	no	no	no	chr10	74451294	74452230	CATG00000000135
CATG00000033926	0.00100713	-3.32382	-0.300562	-0.0769689	-0.188766	0.0902575	-	CATG00000033926.1	lncRNA_divergent	e_lncRNA	DHS_enhancer	__na	bin4:1000-2000nt	type2:di-exonic	tier2_permissive	315	1	nonCoding	-0.11065	FANTOM	1	chr17:48139906..48139955,-	0	5223	1015	no	no	no	no	chr17	48134717	48139939	CATG00000033926
ENSG00000095564	0.00100462	3.32491	0.0260841	0.101806	0.0639448	0.0902575	+	BTAF1	coding_mRNA	coding_mRNA	DHS_promoter	protein_coding	bin5:>2000nt	type4:at_least_4_exons	tier4_stringent	210297	77	coding	0.95682	ENCODE:FANTOM:GENCODE:HUBDMAP:MITRANS	5	chr10:93683519..93683594,+	41.7231	107343	11945	no	no	no	no	chr10	93683552	93795150	BTAF1
ENSG00000145990	0.00100362	3.3245	0.0130245	0.0508376	0.031931	0.0902575	-	GFOD1	coding_mRNA	coding_mRNA	DHS_promoter	protein_coding	bin5:>2000nt	type3:tri-exonic	tier4_stringent	40847	13	coding	0.92901	ENCODE:FANTOM:GENCODE:HUBDMAP:MITRANS	5	chr6:13487825..13487878,-	1.74962	135237	14256	no	no	no	no	chr6	13353331	13488567	GFOD1
ENSG00000151725	0.00100726	3.32256	0.0190847	0.0745567	0.0468207	0.0902575	-	MLF1IP	coding_mRNA	coding_mRNA	DHS_promoter	protein_coding	bin5:>2000nt	type4:at_least_4_exons	tier4_stringent	91619	20	coding	0.98219	ENCODE:FANTOM:GENCODE:HUBDMAP	4	chr4:185655212..185655260,-	12.6245	41469	7576	no	no	no	no	chr4	185613651	185655496	CENPU
ENSG00000203791	0.00100805	3.32238	0.026917	0.105166	0.0660414	0.0902575	-	METTL10	coding_mRNA	coding_mRNA	DHS_promoter	protein_coding	bin5:>2000nt	type4:at_least_4_exons	tier4_stringent	135678	20	uncertain	0.96481	ENCODE:FANTOM:GENCODE:HUBDMAP:MITRANS	5	chr10:126480381..126480470,-	7.14104	34219	14569	no	no	no	no	chr10	126436718	126480794	METTL10
CATG00000084471	0.00101028	-3.32194	-0.311903	-0.0798078	-0.195855	0.0903424	+	CATG00000084471.1	lncRNA_divergent	p_lncRNA_divergent	DHS_promoter	__na	bin3:500-1000nt	type1:unspliced	tier3_robust	130	2	nonCoding	-0.79812	FANTOM	1	chr6:75916304..75916319,+	0	742	742	no	no	no	no	chr6	75916305	75917270	CATG00000084471
CATG00000003077	0.0010122	3.32122	0.0448358	0.175288	0.110062	0.0903986	+	CATG00000003077.1	lncRNA_sense_intronic	e_lncRNA	DHS_enhancer	__na	bin5:>2000nt	type3:tri-exonic	tier3_robust	103	4	nonCoding	0.67742	ENCODE:MITRANS	2	chr11:81674276..81674312,+	0	67972	12076	no	no	no	no	chr11	81625304	81693275	CATG00000003077
CATG00000035216	0.00102101	-3.31864	-0.189017	-0.0482795	-0.118648	0.0904291	+	CATG00000035216.1	coding_mRNA	__na	DHS_promoter	__na	bin5:>2000nt	type2:di-exonic	tier3_robust	112	2	coding	0.66234	FANTOM:MITRANS	2	chr18:13868396..13868419,+	0	6566	6135	no	no	no	no	chr18	13867878	13874443	CATG00000035216
CATG00000097618	0.0010186	3.31937	0.0547846	0.214402	0.134593	0.0904291	-	CATG00000097618.1	lncRNA_sense_intronic	__na	not_DHS	__na	bin5:>2000nt	type2:di-exonic	tier2_permissive	142	1	nonCoding	0.82253	ENCODE	1	chr7:156428550..156428552,-	0	14768	14563	no	no	no	no	chr7	156413784	156428551	CATG00000097618
ENSG00000107104	0.00101472	-3.3204	-0.0660066	-0.0168761	-0.0414414	0.0904291	+	KANK1	coding_mRNA	__na	DHS_dyadic	protein_coding	bin5:>2000nt	type4:at_least_4_exons	tier4_stringent	134459	120	coding	0.94784	ENCODE:FANTOM:GENCODE:HUBDMAP:MITRANS	5	chr9:693673..693719,+	22.4085	275845	29405	no	no	no	no	chr9	469928	763286	KANK1
ENSG00000141429	0.00102409	3.31894	0.0254791	0.0997623	0.0626207	0.0904291	+	GALNT1	coding_mRNA	__na	DHS_dyadic	protein_coding	bin5:>2000nt	type4:at_least_4_exons	tier4_stringent	40661	34	coding	0.95383	ENCODE:FANTOM:GENCODE:HUBDMAP:MITRANS	5	chr18:33161698..33161709,+	12.9547	142185	28462	no	no	no	no	chr18	33160886	33303391	GALNT1
ENSG00000157570	0.00101659	-3.32017	-0.0771701	-0.0197265	-0.0484483	0.0904291	+	TSPAN18	coding_mRNA	__na	DHS_dyadic	protein_coding	bin5:>2000nt	type4:at_least_4_exons	tier4_stringent	69270	31	coding	0.98793	ENCODE:FANTOM:GENCODE:HUBDMAP	4	chr11:44748482..44748571,+	12.5118	208960	8689	no	no	no	no	chr11	44748014	44959047	TSPAN18
ENSG00000177225	0.00101746	-3.3203	-0.147706	-0.0377564	-0.092731	0.0904291	-	PDDC1	coding_mRNA	coding_mRNA	DHS_promoter	protein_coding	bin5:>2000nt	type4:at_least_4_exons	tier4_stringent	214557	28	coding	0.78596	FANTOM:GENCODE:HUBDMAP:MITRANS	4	chr11:777467..777507,-	8.51385	10266	6244	no	no	no	no	chr11	764719	777487	PDDC1
ENSG00000242888	0.00101935	-3.31971	-0.340691	-0.0870603	-0.213876	0.0904291	-	RP11-436M15.1	pseudogene	__na	not_DHS	pseudogene	bin3:500-1000nt	type1:unspliced	tier3_robust	50	1	nonCoding	-0.36875	GENCODE	1	chr14:100441497..100441498,-	0	826	826	yes	no	no	no	chr14	100440673	100441498	RP11-436M15.1
ENSG00000256268	0.00102413	3.31773	0.0258498	0.101254	0.0635517	0.0904291	+	RP11-221N13.3	lncRNA_intergenic	e_lncRNA	DHS_enhancer	lincRNA	bin5:>2000nt	type3:tri-exonic	tier4_stringent	13773	12	uncertain	0.98934	ENCODE:FANTOM:GENCODE:HUBDMAP:MITRANS	5	chr12:65996599..65996667,+	1.57784	31874	13835	no	no	no	no	chr12	65975966	66016086	RP11-221N13.3
ENSG00000268500	0.00102212	-3.31829	-0.223744	-0.0571388	-0.140441	0.0904291	-	SIGLEC5	coding_mRNA	__na	not_DHS	protein_coding	bin4:1000-2000nt	type4:at_least_4_exons	tier4_stringent	137	4	coding	0.23591	ENCODE:FANTOM:GENCODE	3	chr19:52150037..52150073,-	9.51498	34710	1837	no	no	no	no	chr19	52115344	52150053	SIGLEC5
ENSG00000183735	0.00102835	3.3167	0.0257363	0.100871	0.0633034	0.0906872	+	TBK1	coding_mRNA	coding_mRNA	DHS_promoter	protein_coding	bin5:>2000nt	type4:at_least_4_exons	tier4_stringent	138839	43	coding	0.93017	ENCODE:FANTOM:GENCODE:HUBDMAP	4	chr12:64845864..64845949,+	20.6773	50075	4797	no	no	no	no	chr12	64845918	64895992	TBK1
ENSG00000109775	0.00103185	3.31564	0.0327675	0.128501	0.0806345	0.0908819	-	UFSP2	coding_mRNA	coding_mRNA	DHS_promoter	protein_coding	bin5:>2000nt	type4:at_least_4_exons	tier4_stringent	85146	16	coding	0.63299	ENCODE:FANTOM:GENCODE:HUBDMAP	4	chr4:186347099..186347140,-	10.8062	26774	3802	no	no	no	no	chr4	186319950	186347118	UFSP2
ENSG00000112425	0.00103935	3.3135	0.0180315	0.070796	0.0444138	0.091428	-	EPM2A	coding_mRNA	coding_mRNA	DHS_promoter	protein_coding	bin5:>2000nt	type4:at_least_4_exons	tier4_stringent	21685	32	coding	0.89125	ENCODE:FANTOM:GENCODE:HUBDMAP:MITRANS	5	chr6:146056589..146056646,-	6.2142	351268	17944	no	no	no	no	chr6	145704087	146084755	EPM2A
CATG00000050693	0.00104626	-3.31153	-0.11729	-0.0298411	-0.0735655	0.0918703	-	CATG00000050693.1	lncRNA_antisense	__na	DHS_dyadic	__na	bin4:1000-2000nt	type1:unspliced	tier3_robust	2048	5	nonCoding	0.94279	FANTOM:HUBDMAP	2	chr2:172948075..172948079,-	0	1868	1868	no	no	no	no	chr2	172944916	172949353	CATG00000050693
ENSG00000169826	0.00104786	3.31259	0.0252414	0.0991862	0.0622138	0.0918703	+	CSGALNACT2	coding_mRNA	coding_mRNA	DHS_promoter	protein_coding	bin5:>2000nt	type4:at_least_4_exons	tier4_stringent	122790	35	coding	0.80255	ENCODE:FANTOM:GENCODE:HUBDMAP:MITRANS	5	chr10:43633883..43633904,+	8.08358	49220	22612	no	no	no	no	chr10	43632974	43690960	CSGALNACT2
ENSG00000262296	0.00104831	3.3113	0.0335983	0.132084	0.0828414	0.0918703	-	RP11-55L4.1	lncRNA_antisense	e_lncRNA	DHS_enhancer	antisense	bin5:>2000nt	type3:tri-exonic	tier2_permissive	8	3	nonCoding	0.89655	GENCODE:MITRANS	2	chr17:9551000..9551001,-	0	2760	2760	no	no	no	no	chr17	9549376	9552135	RP11-55L4.1
ENSG00000185246	0.00105418	3.30937	0.0263832	0.103824	0.0651034	0.09227	+	PRPF39	coding_mRNA	coding_mRNA	DHS_promoter	protein_coding	bin5:>2000nt	type4:at_least_4_exons	tier4_stringent	115007	45	coding	0.99159	ENCODE:FANTOM:GENCODE:HUBDMAP:MITRANS	5	chr14:45553296..45553340,+	13.6596	31499	8940	no	no	no	no	chr14	45553321	45593453	PRPF39
ENSG00000182768	0.00105695	-3.30936	-0.0872195	-0.0221598	-0.0546897	0.0923972	+	NGRN	coding_mRNA	coding_mRNA	DHS_promoter	protein_coding	bin5:>2000nt	type4:at_least_4_exons	tier4_stringent	366438	11	coding	0.97665	ENCODE:FANTOM:GENCODE:MITRANS	4	chr15:90808889..90808917,+	1.46214	25443	20905	no	no	no	no	chr15	90805338	90834978	NGRN
CATG00000037595	0.00106088	3.3087	0.0599183	0.235944	0.147931	0.0924241	-	CATG00000037595.1	sense_overlap_RNA	__na	DHS_enhancer	__na	bin4:1000-2000nt	type1:unspliced	tier2_permissive	57	1	nonCoding	0.25564	ENCODE	1	chr18:51788452..51788471,-	0	1696	1696	yes	no	no	no	chr18	51786776	51788471	CATG00000037595
CATG00000047060	0.00106136	-3.30746	-0.200509	-0.0508975	-0.125703	0.0924241	+	CATG00000047060.1	uncertain_coding	__na	DHS_dyadic	__na	bin4:1000-2000nt	type1:unspliced	tier3_robust	497	3	uncertain	0.57239	ENCODE:HUBDMAP	2	chr2:233251503..233251514,+	0	1642	1642	no	no	no	no	chr2	233250821	233254325	CATG00000047060
CATG00000047530	0.00106573	-3.31025	-0.40045	-0.101716	-0.251083	0.0924241	-	CATG00000047530.1	lncRNA_sense_intronic	e_lncRNA	DHS_enhancer	__na	bin5:>2000nt	type1:unspliced	tier2_permissive	51	1	nonCoding	-0.7315	ENCODE	1	chr2:8217186..8217218,-	0	6053	6053	no	no	no	yes	chr2	8211164	8217216	CATG00000047530
CATG00000054589	0.00106441	-3.31014	-0.362433	-0.0920638	-0.227248	0.0924241	-	CATG00000054589.1	lncRNA_intergenic	__na	not_DHS	__na	bin4:1000-2000nt	type2:di-exonic	tier2_permissive	21	1	nonCoding	0.24138	MITRANS	1	chr20:30828040..30828046,-	0	1271	1094	no	no	no	no	chr20	30826775	30828045	CATG00000054589
CATG00000096514	0.0010678	-3.3066	-0.310625	-0.0787956	-0.19471	0.0924241	-	CATG00000096514.1	lncRNA_sense_intronic	__na	not_DHS	__na	bin4:1000-2000nt	type1:unspliced	tier2_permissive	119	2	nonCoding	0.512	ENCODE	1	chr7:95768848..95768854,-	0	1126	1126	no	no	no	no	chr7	95764153	95768849	CATG00000096514
ENSG00000239921	0.00106718	-3.30711	-0.112779	-0.0286142	-0.0706965	0.0924241	-	RP11-59J16.1	lncRNA_intergenic	e_lncRNA	DHS_enhancer	lincRNA	bin5:>2000nt	type4:at_least_4_exons	tier3_robust	241	7	nonCoding	0.45299	GENCODE:HUBDMAP	2	chr3:127256616..127256651,-	0.8125	57076	3169	yes	no	no	no	chr3	127199533	127256630	RP11-59J16.1
ENSG00000262096	0.00106484	-3.30656	-0.0853411	-0.021652	-0.0534965	0.0924241	+	PCDHB19P	pseudogene	__na	not_DHS	pseudogene	bin5:>2000nt	type4:at_least_4_exons	tier3_robust	495	2	coding	0.90517	ENCODE:GENCODE	2	chr5:140516141..140516168,+	0.145633	105717	5479	no	no	no	no	chr5	140516144	140621864	PCDHB19P
CATG00000017861	0.0010613	3.30919	0.0301523	0.118717	0.0744345	0.0924241	-	CATG00000017861.1	lncRNA_antisense	e_lncRNA	DHS_enhancer	__na	bin4:1000-2000nt	type2:di-exonic	tier2_permissive	91	1	nonCoding	-0.15762	MITRANS	1	chr13:100033242..100033252,-	0	22377	1392	no	no	no	no	chr13	100010869	100033245	CATG00000017861
CATG00000115916	0.00107204	3.30482	0.075808	0.299102	0.187455	0.0925109	+	CATG00000115916.1	sense_overlap_RNA	__na	not_DHS	__na	bin4:1000-2000nt	type2:di-exonic	tier2_permissive	26	2	nonCoding	0.72549	ENCODE:FANTOM	2	chr10:90075510..90075512,+	0.117647	2285	1772	no	yes	no	no	chr10	90075512	90077796	CATG00000115916
CATG00000116031	0.00107187	3.30505	0.0444347	0.175303	0.109869	0.0925109	+	CATG00000116031.1	lncRNA_intergenic	e_lncRNA	DHS_enhancer	__na	bin5:>2000nt	type1:unspliced	tier2_permissive	68	5	nonCoding	0.64583	ENCODE:FANTOM	2	chr10:94468176..94468180,+	0	16623	16623	no	yes	no	no	chr10	94468178	94494944	CATG00000116031
ENSG00000237197	0.00107275	-3.30552	-0.38668	-0.0980229	-0.242352	0.0925109	-	IGHD1-7	coding_mRNA	__na	DHS_promoter	IG_D_gene	bin1:<200nt	type1:unspliced	tier2_permissive	5	1	nonCoding	0.39394	GENCODE	1	chr14:106375829..106375830,-	0	65	65	no	no	no	no	chr14	106375766	106375830	IGHD1-7
ENSG00000159712	0.0010744	-3.30382	-0.0701358	-0.0177676	-0.0439517	0.0925394	-	ANKRD18CP	pseudogene	__na	not_DHS	pseudogene	bin5:>2000nt	type4:at_least_4_exons	tier4_stringent	1611	58	coding	0.97067	ENCODE:FANTOM:GENCODE:HUBDMAP:MITRANS	5	chr9:99962406..99962430,-	22.7794	95993	20533	no	no	no	no	chr9	99855001	99985002	ANKRD18CP
CATG00000112927	0.00107711	-3.30306	-0.140911	-0.0356822	-0.0882966	0.0926595	+	CATG00000112927.1	lncRNA_sense_intronic	__na	not_DHS	__na	bin5:>2000nt	type2:di-exonic	tier2_permissive	78	1	nonCoding	0.92893	MITRANS	1	chr10:42644169..42644170,+	0	7222	3022	no	no	no	no	chr10	42644170	42651391	CATG00000112927
CATG00000020323	0.00107861	3.30757	0.0868643	0.342556	0.21471	0.092675	+	CATG00000020323.1	lncRNA_intergenic	__na	not_DHS	__na	bin3:500-1000nt	type1:unspliced	tier3_robust	121	2	nonCoding	0.62963	FANTOM	1	chr14:106349466..106349503,+	0	841	841	no	no	no	no	chr14	106349503	106350737	CATG00000020323
ENSG00000260439	0.00108046	-3.30227	-0.0889376	-0.0225107	-0.0557241	0.0927199	+	LA16c-366D3.1	lncRNA_antisense	e_lncRNA	DHS_enhancer	antisense	bin5:>2000nt	type3:tri-exonic	tier4_stringent	919	8	uncertain	0.79	FANTOM:GENCODE:MITRANS	3	chr16:971049..971062,+	0.432652	19561	5507	no	no	no	no	chr16	965781	985341	LA16c-366D3.1
ENSG00000092439	0.00108712	3.30037	0.023277	0.092061	0.057669	0.0931778	-	TRPM7	coding_mRNA	coding_mRNA	DHS_promoter	protein_coding	bin5:>2000nt	type4:at_least_4_exons	tier4_stringent	134624	56	coding	0.89841	ENCODE:FANTOM:GENCODE:HUBDMAP:MITRANS	5	chr15:50978965..50979012,-	40.9251	152069	11571	no	no	no	no	chr15	50815619	50978994	TRPM7
CATG00000041914	0.00109179	-3.29959	-0.229682	-0.058042	-0.143862	0.0933498	+	CATG00000041914.1	lncRNA_sense_intronic	e_lncRNA	DHS_enhancer	__na	bin4:1000-2000nt	type1:unspliced	tier3_robust	358	3	nonCoding	0.61055	ENCODE:FANTOM	2	chr2:16126361..16126363,+	0	1830	1830	no	no	no	no	chr2	16124641	16127594	CATG00000041914
CATG00000075057	0.00109156	-3.30009	-0.292664	-0.0739709	-0.183317	0.0933498	+	CATG00000075057.1	lncRNA_intergenic	e_lncRNA	DHS_enhancer	__na	bin3:500-1000nt	type2:di-exonic	tier2_permissive	5	1	nonCoding	0.22388	MITRANS	1	chr5:5573776..5573777,+	0	1147	818	no	no	no	no	chr5	5573777	5574923	CATG00000075057
CATG00000050821	0.00109588	3.29828	0.0651823	0.258114	0.161648	0.0933672	-	CATG00000050821.1	lncRNA_intergenic	e_lncRNA	DHS_enhancer	__na	bin3:500-1000nt	type1:unspliced	tier2_permissive	4	2	nonCoding	-0.21429	FANTOM	1	chr2:182607967..182607968,-	0	688	688	no	no	no	no	chr2	182607281	182607968	CATG00000050821
ENSG00000125462	0.00109598	-3.29801	-0.0942881	-0.0238085	-0.0590483	0.0933672	-	C1orf61	coding_mRNA	__na	DHS_dyadic	protein_coding	bin5:>2000nt	type4:at_least_4_exons	tier4_stringent	174337	50	nonCoding	0.99162	ENCODE:FANTOM:GENCODE:HUBDMAP:MITRANS	5	chr1:156399211..156399225,-	8.61108	27642	17626	no	no	no	no	chr1	156373628	156401667	C1orf61
ENSG00000253831	0.001095	-3.29832	-0.116012	-0.0292986	-0.0726552	0.0933672	-	ETV3L	coding_mRNA	__na	not_DHS	protein_coding	bin5:>2000nt	type4:at_least_4_exons	tier4_stringent	16028	6	coding	0.98314	ENCODE:FANTOM:GENCODE:MITRANS	4	chr1:157069590..157069607,-	3.35252	42132	3667	no	no	no	no	chr1	157061812	157103943	ETV3L
CATG00000005236	0.00110495	-3.29883	-0.337263	-0.0851375	-0.2112	0.0935101	-	CATG00000005236.1	sense_overlap_RNA	__na	not_DHS	__na	bin5:>2000nt	type1:unspliced	tier2_permissive	70	2	nonCoding	0.70625	ENCODE	1	chr11:34373570..34373573,-	0	3071	3071	no	no	no	no	chr11	34369117	34373571	CATG00000005236
CATG00000056400	0.00109972	-3.29918	-0.216475	-0.0546701	-0.135572	0.0935101	-	CATG00000056400.1	lncRNA_intergenic	e_lncRNA	DHS_enhancer	__na	bin5:>2000nt	type4:at_least_4_exons	tier3_robust	77	3	nonCoding	0.51316	ENCODE:MITRANS	2	chr21:16510911..16510957,-	1	36321	5720	no	no	no	no	chr21	16474512	16510954	CATG00000056400
CATG00000088329	0.00111067	-3.29412	-0.38773	-0.0976908	-0.24271	0.0935101	-	CATG00000088329.1	lncRNA_intergenic	__na	not_DHS	__na	bin5:>2000nt	type2:di-exonic	tier2_permissive	5	1	nonCoding	-0.70048	MITRANS	1	chr6:42915488..42915489,-	0	3843	2990	no	no	no	no	chr6	42911647	42915489	CATG00000088329
CATG00000115349	0.00111098	-3.29404	-0.353546	-0.0890742	-0.22131	0.0935101	+	CATG00000115349.1	lncRNA_intergenic	e_lncRNA	DHS_enhancer	__na	bin3:500-1000nt	type1:unspliced	tier2_permissive	20	1	nonCoding	0.10615	FANTOM	1	chr10:64521138..64521143,+	0	599	599	no	no	no	no	chr10	64521143	64521741	CATG00000115349
CATG00000118312	0.00111098	-3.29404	-0.353546	-0.0890742	-0.22131	0.0935101	-	CATG00000118312.1	sense_overlap_RNA	__na	DHS_enhancer	__na	bin4:1000-2000nt	type1:unspliced	tier2_permissive	29	1	nonCoding	0.40146	HUBDMAP	1	chr10:64522119..64522123,-	0	1042	1042	yes	no	no	no	chr10	64521081	64522122	CATG00000118312
ENSG00000165832	0.00111097	3.29435	0.0281069	0.111548	0.0698276	0.0935101	+	TRUB1	coding_mRNA	coding_mRNA	DHS_promoter	protein_coding	bin5:>2000nt	type4:at_least_4_exons	tier4_stringent	92838	18	coding	0.99868	ENCODE:FANTOM:GENCODE:HUBDMAP:MITRANS	5	chr10:116697946..116698013,+	6.93173	39460	11813	no	no	no	no	chr10	116697971	116752718	TRUB1
ENSG00000231113	0.00111067	-3.29412	-0.38773	-0.0976908	-0.24271	0.0935101	+	RP3-475N16.1	lncRNA_intergenic	e_lncRNA	DHS_enhancer	antisense	bin5:>2000nt	type4:at_least_4_exons	tier3_robust	309	5	uncertain	0.80568	FANTOM:GENCODE	2	chr6:42907833..42907843,+	0.402429	5249	2065	no	yes	no	no	chr6	42907834	42916098	RP3-475N16.1
ENSG00000236582	0.00110445	3.29631	0.0302364	0.119874	0.0750552	0.0935101	+	PRPF38AP2	pseudogene	__na	DHS_dyadic	pseudogene	bin5:>2000nt	type3:tri-exonic	tier3_robust	747	8	uncertain	0.81897	ENCODE:GENCODE:HUBDMAP:MITRANS	4	chr10:17515827..17515838,+	1.64915	106369	17160	no	no	no	yes	chr10	17515169	17622201	PRPF38AP2
ENSG00000251072	0.00110275	3.29623	0.0229809	0.0911019	0.0570414	0.0935101	-	RP11-434D11.4	lncRNA_divergent	p_lncRNA_divergent	DHS_promoter	lincRNA	bin5:>2000nt	type4:at_least_4_exons	tier4_stringent	10463	7	uncertain	0.75718	FANTOM:GENCODE:HUBDMAP:MITRANS	4	chr5:126113911..126113955,-	0.000591599	24946	2468	no	no	no	no	chr5	126085396	126113922	RP11-434D11.4
ENSG00000255359	0.00110252	3.29633	0.0266439	0.105618	0.066131	0.0935101	-	CCDC179	coding_mRNA	__na	not_DHS	protein_coding	bin5:>2000nt	type4:at_least_4_exons	tier4_stringent	684	9	nonCoding	0.78718	FANTOM:GENCODE:HUBDMAP:MITRANS	4	chr11:22882013..22882024,-	1.07797	218396	4148	no	no	no	no	chr11	22861433	23079828	CCDC179
CATG00000020195	0.00111939	-3.29283	-0.150998	-0.0380084	-0.0945034	0.0940946	+	CATG00000020195.1	lncRNA_divergent	p_lncRNA_divergent	DHS_promoter	__na	bin5:>2000nt	type2:di-exonic	tier4_stringent	4727	2	nonCoding	-0.99668	ENCODE:MITRANS	2	chr14:102553636..102553674,+	0	4212	4198	no	no	no	no	chr14	102553649	102557860	CATG00000020195
CATG00000035111	0.00112142	3.29132	0.107927	0.429038	0.268483	0.0940946	+	CATG00000035111.1	lncRNA_intergenic	__na	not_DHS	__na	bin2:200-500nt	type2:di-exonic	tier2_permissive	18	1	nonCoding	0.13514	HUBDMAP	1	chr18:10017318..10017323,+	0	3499	472	no	no	no	no	chr18	10017323	10020821	CATG00000035111
CATG00000040224	0.00112328	3.29141	0.0374297	0.148805	0.0931172	0.0940946	-	CATG00000040224.1	lncRNA_divergent	p_lncRNA_divergent	DHS_promoter	__na	bin3:500-1000nt	type1:unspliced	tier4_stringent	2562	1	nonCoding	-0.98906	ENCODE	1	chr19:8509680..8509718,-	0	542	542	no	no	no	no	chr19	8509157	8509698	CATG00000040224
CATG00000045566	0.00112311	-3.29094	-0.295238	-0.0742521	-0.184745	0.0940946	+	CATG00000045566.1	lncRNA_intergenic	__na	DHS_dyadic	__na	bin3:500-1000nt	type1:unspliced	tier2_permissive	763	1	nonCoding	0.27576	FANTOM	1	chr2:174877931..174877952,+	0	787	787	no	no	no	no	chr2	174877939	174878725	CATG00000045566
ENSG00000163520	0.00112673	-3.29022	-0.0673792	-0.016938	-0.0421586	0.0941584	+	FBLN2	coding_mRNA	coding_mRNA	DHS_promoter	protein_coding	bin5:>2000nt	type4:at_least_4_exons	tier4_stringent	206799	24	coding	0.99188	ENCODE:FANTOM:GENCODE:HUBDMAP:MITRANS	5	chr3:13590636..13590667,+	20.6015	211156	6445	no	no	no	no	chr3	13570289	13801780	FBLN2
ENSG00000262352	0.00112664	-3.29035	-0.147554	-0.0370945	-0.0923241	0.0941584	+	AP005530.1	lncRNA_intergenic	__na	DHS_dyadic	lincRNA	bin5:>2000nt	type3:tri-exonic	tier3_robust	490	8	uncertain	0.42929	FANTOM:GENCODE:MITRANS	3	chr18:11200..11221,+	0.941176	16149	13887	no	no	no	no	chr18	11144	27292	AP005530.1
CATG00000045183	0.00113234	3.28849	0.0423073	0.168451	0.105379	0.0942488	+	CATG00000045183.1	lncRNA_antisense	__na	not_DHS	__na	bin5:>2000nt	type2:di-exonic	tier3_robust	149	1	nonCoding	-0.66568	ENCODE	1	chr1:21097420..21097430,+	0	5885	3508	no	no	no	no	chr1	21097430	21103314	CATG00000045183
ENSG00000183770	0.00113318	-3.28918	-0.108817	-0.0273347	-0.0680759	0.0942488	-	FOXL2	coding_mRNA	coding_mRNA	DHS_promoter	protein_coding	bin5:>2000nt	type1:unspliced	tier4_stringent	11447	2	coding	0.17355	ENCODE:GENCODE:MITRANS	3	chr3:138665937..138665968,-	0	13425	13425	no	no	no	no	chr3	138652533	138665979	FOXL2
ENSG00000214193	0.00113035	-3.28981	-0.0704484	-0.0177033	-0.0440759	0.0942488	+	SH3D21	coding_mRNA	coding_mRNA	DHS_promoter	protein_coding	bin5:>2000nt	type4:at_least_4_exons	tier4_stringent	48777	26	coding	0.90553	ENCODE:FANTOM:GENCODE:HUBDMAP:MITRANS	5	chr1:36772691..36772727,+	12.4327	62589	17898	no	no	no	no	chr1	36771969	36836628	SH3D21
CATG00000002986	0.00113221	-3.28851	-0.161351	-0.0405246	-0.100938	0.0942488	+	CATG00000002986.1	lncRNA_intergenic	e_lncRNA	DHS_enhancer	__na	bin5:>2000nt	type4:at_least_4_exons	tier3_robust	92	7	nonCoding	0.64417	ENCODE:HUBDMAP:MITRANS	3	chr11:76463740..76463774,+	0.533333	11460	6313	no	no	no	no	chr11	76463757	76475216	CATG00000002986
ENSG00000256436	0.00113501	3.28798	0.034241	0.13638	0.0853103	0.0942895	-	TAS2R31	coding_mRNA	__na	not_DHS	protein_coding	bin5:>2000nt	type3:tri-exonic	tier2_permissive	99	12	coding	0.63033	ENCODE:FANTOM:GENCODE	3	chr12:11184162..11184166,-	0.262895	136968	3811	no	no	no	yes	chr12	11156493	11293670	TAS2R31
CATG00000000335	0.00114489	3.28918	0.0343572	0.13687	0.0856138	0.0946617	-	CATG00000000335.1	lncRNA_intergenic	__na	DHS_dyadic	__na	bin5:>2000nt	type4:at_least_4_exons	tier4_stringent	1364	9	nonCoding	0.91185	FANTOM:HUBDMAP:MITRANS	3	chr10:89864144..89864158,-	6.30058	42349	15035	no	yes	no	no	chr10	89821802	89864150	CATG00000000335
CATG00000075869	0.00114296	-3.28734	-0.224016	-0.0562049	-0.14011	0.0946617	+	CATG00000075869.1	lncRNA_sense_intronic	e_lncRNA	DHS_enhancer	__na	bin4:1000-2000nt	type1:unspliced	tier3_robust	309	1	nonCoding	-0.41816	FANTOM	1	chr5:54128963..54129000,+	0	1943	1943	no	no	no	no	chr5	54128993	54130935	CATG00000075869
ENSG00000141425	0.00114199	3.28602	0.0278588	0.111079	0.069469	0.0946617	-	RPRD1A	coding_mRNA	coding_mRNA	DHS_promoter	protein_coding	bin5:>2000nt	type4:at_least_4_exons	tier4_stringent	229242	32	coding	0.99426	ENCODE:FANTOM:GENCODE:HUBDMAP:MITRANS	5	chr18:33647487..33647547,-	8.16454	77734	29763	no	no	no	no	chr18	33564350	33647520	RPRD1A
ENSG00000170893	0.00114402	-3.28587	-0.142501	-0.0357333	-0.0891172	0.0946617	+	TRH	coding_mRNA	coding_mRNA	DHS_promoter	protein_coding	bin5:>2000nt	type3:tri-exonic	tier4_stringent	21739	5	coding	0.99421	FANTOM:GENCODE:HUBDMAP:MITRANS	4	chr3:129693555..129693572,+	1.57272	25505	24742	no	no	no	no	chr3	129693142	129718646	TRH
ENSG00000107862	0.00114807	3.28721	0.0199853	0.0796836	0.0498345	0.0947784	+	GBF1	coding_mRNA	coding_mRNA	DHS_promoter	protein_coding	bin5:>2000nt	type4:at_least_4_exons	tier4_stringent	357604	83	coding	0.99921	ENCODE:FANTOM:GENCODE:HUBDMAP:MITRANS	5	chr10:104005272..104005302,+	40.9681	152358	7001	no	no	no	no	chr10	103990400	104145601	GBF1
ENSG00000182263	0.001149	3.28425	0.0204357	0.0815643	0.051	0.0947784	-	FIGN	coding_mRNA	coding_mRNA	DHS_promoter	protein_coding	bin5:>2000nt	type4:at_least_4_exons	tier4_stringent	21091	16	coding	0.91562	ENCODE:FANTOM:GENCODE:HUBDMAP:MITRANS	5	chr2:164592497..164592573,-	2.19333	147954	24093	no	no	no	no	chr2	164445803	164594743	FIGN
ENSG00000196963	0.00115134	-3.28394	-0.0798365	-0.019998	-0.0499172	0.0948594	+	PCDHB16	coding_mRNA	coding_mRNA	DHS_promoter	protein_coding	bin5:>2000nt	type3:tri-exonic	tier4_stringent	15409	7	coding	0.99737	ENCODE:FANTOM:GENCODE:MITRANS	4	chr5:140561944..140561991,+	0.328866	78364	22539	no	no	no	no	chr5	140530455	140608818	PCDHB16
CATG00000048265	0.00116465	3.28028	0.0469159	0.187677	0.117297	0.0956201	-	CATG00000048265.1	lncRNA_antisense	__na	not_DHS	__na	bin3:500-1000nt	type3:tri-exonic	tier3_robust	173	1	nonCoding	0.38928	MITRANS	1	chr2:42847018..42847032,-	0.103093	31391	774	no	no	yes	no	chr2	42815633	42847023	CATG00000048265
CATG00000085843	0.00116332	-3.28099	-0.298391	-0.0746159	-0.186503	0.0956201	+	CATG00000085843.1	coding_mRNA	__na	DHS_promoter	__na	bin5:>2000nt	type1:unspliced	tier3_robust	67	1	coding	0.50296	ENCODE	1	chr6:127914224..127914265,+	0	2950	2950	no	no	no	yes	chr6	127914244	127917193	CATG00000085843
CATG00000087314	0.00116212	3.2815	0.0388013	0.15513	0.0969655	0.0956201	-	CATG00000087314.1	lncRNA_intergenic	__na	not_DHS	__na	bin5:>2000nt	type1:unspliced	tier2_permissive	50	4	nonCoding	0.20833	ENCODE:FANTOM	2	chr6:9404661..9404663,-	0	20034	20034	no	no	no	no	chr6	9403202	9423235	CATG00000087314
CATG00000039709	0.0011676	-3.28074	-0.191706	-0.0479219	-0.119814	0.0957297	+	CATG00000039709.1	lncRNA_divergent	__na	not_DHS	__na	bin5:>2000nt	type3:tri-exonic	tier2_permissive	8	4	nonCoding	-0.84636	MITRANS	1	chr19:51586243..51586244,+	0	4950	3571	no	no	no	no	chr19	51586244	51591193	CATG00000039709
ENSG00000235140	0.00116872	3.27923	0.035195	0.140874	0.0880345	0.0957297	+	RP11-135D11.2	lncRNA_sense_intronic	e_lncRNA	DHS_enhancer	lincRNA	bin5:>2000nt	type4:at_least_4_exons	tier2_permissive	62	3	nonCoding	0.67839	GENCODE:HUBDMAP:MITRANS	3	chr10:61338563..61338571,+	0.428571	22234	2122	yes	no	no	no	chr10	61338564	61372263	RP11-135D11.2
ENSG00000204876	0.00117421	-3.27791	-0.124847	-0.031167	-0.0780069	0.0960677	+	AC021218.2	coding_mRNA	__na	not_DHS	protein_coding	bin5:>2000nt	type4:at_least_4_exons	tier4_stringent	694	18	uncertain	0.92084	ENCODE:FANTOM:GENCODE:HUBDMAP:MITRANS	5	chr7:155754027..155754046,+	1.30303	28937	23550	no	no	no	no	chr7	155744341	155773670	AC021218.2
ENSG00000104756	0.00118414	3.27638	0.0385864	0.154738	0.0966621	0.0966646	-	KCTD9	coding_mRNA	coding_mRNA	DHS_promoter	protein_coding	bin5:>2000nt	type4:at_least_4_exons	tier4_stringent	37429	36	coding	0.99388	ENCODE:FANTOM:GENCODE:HUBDMAP	4	chr8:25315905..25315971,-	11.0075	30582	18122	no	no	no	no	chr8	25282974	25316674	KCTD9
ENSG00000229689	0.00118426	-3.27547	-0.085577	-0.0213334	-0.0534552	0.0966646	+	AC009237.8	pseudogene	__na	DHS_promoter	pseudogene	bin5:>2000nt	type3:tri-exonic	tier4_stringent	10585	11	uncertain	-0.24823	ENCODE:FANTOM:GENCODE:HUBDMAP:MITRANS	5	chr2:96192560..96192600,+	0.462022	49639	14605	no	no	no	no	chr2	96191044	96240682	AC009237.8
ENSG00000256029	0.00118733	-3.2746	-0.094297	-0.0234961	-0.0588965	0.0968023	-	RP11-190A12.7	coding_mRNA	__na	DHS_enhancer	protein_coding	bin4:1000-2000nt	type4:at_least_4_exons	tier4_stringent	459	9	coding	0.8098	ENCODE:FANTOM:GENCODE	3	chr1:159860387..159860418,-	8.83209	32365	1634	no	no	no	no	chr1	159825735	159860416	RP11-190A12.7
ENSG00000149084	0.0011905	-3.27499	-0.0415949	-0.0103637	-0.0259793	0.0968707	+	HSD17B12	coding_mRNA	coding_mRNA	DHS_promoter	protein_coding	bin5:>2000nt	type4:at_least_4_exons	tier4_stringent	452399	35	coding	0.99884	ENCODE:FANTOM:GENCODE:HUBDMAP:MITRANS	5	chr11:43702236..43702299,+	16.3603	745615	9271	no	no	no	no	chr11	43577944	44598138	HSD17B12
ENSG00000224466	0.00119186	-3.27348	-0.177133	-0.0441082	-0.110621	0.0968707	-	RP4-651E10.3	pseudogene	__na	not_DHS	pseudogene	bin3:500-1000nt	type1:unspliced	tier2_permissive	142	1	coding	0.77021	GENCODE:MITRANS	2	chr1:87019230..87019232,-	0	924	924	no	no	no	no	chr1	87018308	87019231	RP4-651E10.3
ENSG00000227713	0.00119312	-3.27317	-0.215516	-0.0536563	-0.134586	0.0968707	-	AC116609.1	lncRNA_intergenic	e_lncRNA	DHS_enhancer	lincRNA	bin5:>2000nt	type2:di-exonic	tier3_robust	130	4	nonCoding	0.7191	ENCODE:GENCODE:HUBDMAP:MITRANS	4	chr2:731175..731209,-	0	6237	2137	no	no	no	yes	chr2	724966	731202	AC116609.1
CATG00000000375	0.00119369	3.27315	0.0361079	0.145037	0.0905724	0.0968707	-	CATG00000000375.1	sense_overlap_RNA	__na	DHS_enhancer	__na	bin4:1000-2000nt	type1:unspliced	tier2_permissive	21	2	nonCoding	0.28972	ENCODE	1	chr10:91042579..91042580,-	0	1867	1867	no	yes	no	no	chr10	91039153	91042580	CATG00000000375
ENSG00000225921	0.00119855	3.27193	0.0283855	0.114097	0.0712414	0.0971529	+	NOL7	coding_mRNA	coding_mRNA	DHS_promoter	protein_coding	bin5:>2000nt	type4:at_least_4_exons	tier4_stringent	675063	9	coding	0.97073	ENCODE:FANTOM:GENCODE:MITRANS	4	chr6:13615554..13615601,+	6.78346	17401	2244	no	no	no	no	chr6	13615571	13634639	NOL7
ENSG00000237751	0.00120153	-3.27111	-0.124093	-0.0308585	-0.0774759	0.0972821	+	AC007040.5	lncRNA_divergent	p_lncRNA_divergent	DHS_promoter	lincRNA	bin5:>2000nt	type4:at_least_4_exons	tier4_stringent	1059	4	nonCoding	0.46701	FANTOM:GENCODE:MITRANS	3	chr2:71114988..71115016,+	0.533333	4805	3341	no	no	no	no	chr2	71112469	71117273	LINC01143
CATG00000110026	0.00120608	-3.27184	-0.959789	-0.238666	-0.599228	0.0974021	-	CATG00000110026.1	sense_overlap_RNA	__na	not_DHS	__na	bin4:1000-2000nt	type1:unspliced	tier3_robust	44	1	nonCoding	0.68627	ENCODE	1	chr9:136851824..136851826,-	0	1740	1740	no	no	no	no	chr9	136850087	136851826	CATG00000110026
ENSG00000010017	0.00121025	3.26902	0.0210481	0.084745	0.0528966	0.0974021	-	RANBP9	coding_mRNA	coding_mRNA	DHS_promoter	protein_coding	bin5:>2000nt	type4:at_least_4_exons	tier4_stringent	89664	28	coding	0.93393	ENCODE:FANTOM:GENCODE:HUBDMAP:MITRANS	5	chr6:13712050..13712097,-	14.1163	93616	6662	no	no	no	no	chr6	13619355	13712970	RANBP9
ENSG00000083223	0.00121133	3.26993	0.0261244	0.105158	0.0656414	0.0974021	-	ZCCHC6	coding_mRNA	coding_mRNA	DHS_promoter	protein_coding	bin5:>2000nt	type4:at_least_4_exons	tier4_stringent	115511	43	coding	0.89497	ENCODE:FANTOM:GENCODE:HUBDMAP:MITRANS	5	chr9:88969303..88969335,-	29.8153	66768	6842	no	no	no	no	chr9	88902400	88969415	ZCCHC6
ENSG00000215217	0.00120817	-3.27	-0.086251	-0.0214318	-0.0538414	0.0974021	-	C5orf49	coding_mRNA	coding_mRNA	DHS_promoter	protein_coding	bin5:>2000nt	type4:at_least_4_exons	tier4_stringent	12913	7	coding	0.8723	FANTOM:GENCODE:HUBDMAP:MITRANS	4	chr5:7851192..7851256,-	1.64263	24404	5849	no	no	no	no	chr5	7826832	7851499	C5orf49
CATG00000001228	0.00121049	-3.26906	-0.34646	-0.0860502	-0.216255	0.0974021	-	CATG00000001228.1	lncRNA_intergenic	__na	not_DHS	__na	bin3:500-1000nt	type1:unspliced	tier2_permissive	33	1	nonCoding	0.0719	HUBDMAP	1	chr10:133834668..133834701,-	0	757	757	no	no	no	yes	chr10	133833935	133834691	CATG00000001228
CATG00000009958	0.00120576	3.27023	0.040842	0.16433	0.102586	0.0974021	+	CATG00000009958.1	lncRNA_sense_intronic	e_lncRNA	DHS_enhancer	__na	bin5:>2000nt	type2:di-exonic	tier4_stringent	16750	4	nonCoding	0.11335	ENCODE:FANTOM	2	chr12:92996571..92996587,+	0.0166956	4038	3984	yes	no	no	no	chr12	92996579	93000616	CATG00000009958
CATG00000039677	0.00121974	-3.26697	-0.140875	-0.0349455	-0.0879103	0.0974089	+	CATG00000039677.1	lncRNA_divergent	p_lncRNA_divergent	DHS_promoter	__na	bin2:200-500nt	type2:di-exonic	tier2_permissive	8	1	nonCoding	-0.54037	HUBDMAP	1	chr1:19600752..19600753,+	0	10353	262	no	no	no	no	chr1	19600753	19611105	CATG00000039677
CATG00000056785	0.0012142	-3.26803	-0.174868	-0.0434074	-0.109138	0.0974089	-	CATG00000056785.1	coding_mRNA	__na	DHS_promoter	__na	bin4:1000-2000nt	type1:unspliced	tier2_permissive	184	1	coding	-0.15	HUBDMAP	1	chr21:36042767..36042814,-	0	1521	1521	no	no	no	no	chr21	36041290	36042810	CATG00000056785
CATG00000107263	0.00121657	-3.26748	-0.273365	-0.0678351	-0.1706	0.0974089	+	CATG00000107263.1	sense_overlap_RNA	__na	DHS_dyadic	__na	bin3:500-1000nt	type2:di-exonic	tier2_permissive	24	1	nonCoding	0.43046	FANTOM	1	chr1:3105065..3105066,+	0	1040	926	no	no	no	no	chr1	3105066	3106105	CATG00000107263
ENSG00000107798	0.00121577	3.27296	0.0196917	0.0792049	0.0494483	0.0974089	-	LIPA	coding_mRNA	coding_mRNA	DHS_promoter	protein_coding	bin5:>2000nt	type4:at_least_4_exons	tier4_stringent	1169225	44	coding	0.99955	ENCODE:FANTOM:GENCODE:HUBDMAP:MITRANS	5	chr10:91011525..91011541,-	12.7463	200925	12408	no	no	no	no	chr10	90973295	91175124	LIPA
ENSG00000174444	0.00121794	3.26713	0.0207995	0.083835	0.0523172	0.0974089	-	RPL4	coding_mRNA	coding_mRNA	DHS_promoter	protein_coding	bin5:>2000nt	type4:at_least_4_exons	tier4_stringent	216674	19	coding	0.91976	FANTOM:GENCODE:HUBDMAP:MITRANS	4	chr15:66797172..66797204,-	9.03697	25199	2734	no	no	no	no	chr15	66790355	66816859	RPL4
ENSG00000271654	0.00121841	-3.26706	-0.200561	-0.0497565	-0.125159	0.0974089	-	RP11-685B14.3	pseudogene	__na	DHS_promoter	pseudogene	bin5:>2000nt	type1:unspliced	tier2_permissive	33	2	coding	0.70476	GENCODE:MITRANS	2	chr8:18245147..18245149,-	0	8044	8044	no	no	no	no	chr8	18237106	18245149	RP11-685B14.3
CATG00000083566	0.00122144	3.26641	0.0545728	0.220062	0.137317	0.0974332	+	CATG00000083566.1	lncRNA_antisense	__na	not_DHS	__na	bin4:1000-2000nt	type1:unspliced	tier2_permissive	38	1	nonCoding	0.671	ENCODE	1	chr6:32305380..32305390,+	0	1267	1267	no	no	no	no	chr6	32305381	32306647	CATG00000083566
ENSG00000072786	0.00122675	-3.26526	-0.055059	-0.0136445	-0.0343517	0.0977062	-	STK10	coding_mRNA	coding_mRNA	DHS_promoter	protein_coding	bin5:>2000nt	type4:at_least_4_exons	tier4_stringent	182227	43	coding	0.98342	ENCODE:FANTOM:GENCODE:HUBDMAP	4	chr5:171615189..171615266,-	19.7513	146445	19085	no	no	no	no	chr5	171468050	171615336	STK10
CATG00000006800	0.00122764	3.26491	0.0524451	0.211665	0.132055	0.0977062	-	CATG00000006800.1	lncRNA_antisense	__na	not_DHS	__na	bin5:>2000nt	type2:di-exonic	tier2_permissive	13	2	nonCoding	0.44828	FANTOM	1	chr11:103347832..103347842,-	0	17144	17144	no	yes	no	no	chr11	103330690	103347833	CATG00000006800
CATG00000077658	0.00123246	-3.2658	-0.525547	-0.130219	-0.327883	0.0979787	+	CATG00000077658.1	lncRNA_intergenic	__na	not_DHS	__na	bin3:500-1000nt	type2:di-exonic	tier3_robust	202	3	nonCoding	0.58466	FANTOM:MITRANS	2	chr5:135331152..135331163,+	0	846	846	no	no	no	yes	chr5	135331155	135332000	CATG00000077658
CATG00000062401	0.00123512	-3.26416	-0.222672	-0.0551345	-0.138903	0.0980789	+	CATG00000062401.1	lncRNA_intergenic	__na	not_DHS	__na	bin4:1000-2000nt	type2:di-exonic	tier3_robust	108	1	nonCoding	-0.11594	MITRANS	1	chr3:156782403..156782428,+	0	2971	1123	no	no	no	no	chr3	156782416	156785386	CATG00000062401
CATG00000089760	0.00124401	-3.26103	-0.277341	-0.0685628	-0.172952	0.0982299	-	CATG00000089760.1	lncRNA_intergenic	e_lncRNA	DHS_enhancer	__na	bin5:>2000nt	type1:unspliced	tier2_permissive	36	1	nonCoding	0.59732	ENCODE	1	chr6:119106640..119106653,-	0	6999	6999	yes	no	no	no	chr6	119099655	119106653	CATG00000089760
ENSG00000163995	0.00123903	-3.26227	-0.0710007	-0.0175649	-0.0442828	0.0982299	-	ABLIM2	coding_mRNA	coding_mRNA	DHS_promoter	protein_coding	bin5:>2000nt	type4:at_least_4_exons	tier4_stringent	25542	73	coding	0.46557	ENCODE:FANTOM:GENCODE:HUBDMAP:MITRANS	5	chr4:8160512..8160582,-	19.518	202396	13433	no	no	no	no	chr4	7958145	8160540	ABLIM2
ENSG00000166682	0.00124542	-3.26062	-0.131466	-0.0324931	-0.0819793	0.0982299	-	TMPRSS5	coding_mRNA	__na	DHS_enhancer	protein_coding	bin5:>2000nt	type4:at_least_4_exons	tier4_stringent	6542	36	uncertain	0.98774	ENCODE:FANTOM:GENCODE:HUBDMAP:MITRANS	5	chr11:113577014..113577048,-	7.27405	48018	22474	no	no	no	no	chr11	113513442	113581447	TMPRSS5
ENSG00000168903	0.00124368	3.26702	0.0617463	0.249261	0.155503	0.0982299	+	BTNL3	coding_mRNA	coding_mRNA	DHS_promoter	protein_coding	bin5:>2000nt	type4:at_least_4_exons	tier4_stringent	1490	5	coding	0.99267	ENCODE:GENCODE:HUBDMAP:MITRANS	4	chr5:180415839..180415851,+	6.54804	96479	3252	no	no	no	no	chr5	180338094	180434572	BTNL3
ENSG00000224592	0.00124503	-3.26187	-0.083183	-0.0205687	-0.0518759	0.0982299	+	RP5-884C9.2	lncRNA_divergent	p_lncRNA_divergent	DHS_promoter	lincRNA	bin5:>2000nt	type4:at_least_4_exons	tier4_stringent	4842	11	nonCoding	-0.43493	ENCODE:FANTOM:GENCODE:HUBDMAP:MITRANS	5	chr1:38512799..38512840,+	2.72285	73923	2858	no	no	no	no	chr1	38512612	38586728	RP5-884C9.2
ENSG00000235281	0.0012426	3.26137	0.0348911	0.141109	0.088	0.0982299	+	RP11-526P5.2	lncRNA_intergenic	p_lncRNA_intergenic	DHS_promoter	lincRNA	bin5:>2000nt	type4:at_least_4_exons	tier3_robust	207	8	uncertain	0.50392	GENCODE:HUBDMAP:MITRANS	3	chr10:2543708..2543753,+	1.875	69942	5520	no	no	no	no	chr10	2543719	2613660	RP11-526P5.2
CATG00000097347	0.00124971	-3.26046	-0.180305	-0.0445506	-0.112428	0.0984578	-	CATG00000097347.1	lncRNA_intergenic	__na	not_DHS	__na	bin4:1000-2000nt	type1:unspliced	tier2_permissive	105	1	nonCoding	0.8125	ENCODE	1	chr7:142749454..142749519,-	0	1735	1735	no	no	no	no	chr7	142747722	142749456	CATG00000097347
CATG00000039752	0.00125458	3.25865	0.0514853	0.208556	0.130021	0.0987307	+	CATG00000039752.1	lncRNA_divergent	__na	not_DHS	__na	bin5:>2000nt	type1:unspliced	tier3_robust	309	2	nonCoding	-0.62798	HUBDMAP	1	chr19:52307555..52307570,+	0	2232	2232	no	no	no	no	chr19	52307562	52311532	CATG00000039752
CATG00000000713	0.00125863	3.25752	0.0558408	0.226339	0.14109	0.0989386	-	CATG00000000713.1	sense_overlap_RNA	__na	not_DHS	__na	bin4:1000-2000nt	type1:unspliced	tier2_permissive	4	1	nonCoding	0.45714	ENCODE	1	chr10:107295540..107295541,-	0	1589	1589	no	no	no	no	chr10	107293953	107295541	CATG00000000713
CATG00000047791	0.00127923	-3.25268	-0.112103	-0.0275795	-0.0698414	0.0991788	-	CATG00000047791.1	lncRNA_divergent	p_lncRNA_divergent	DHS_promoter	__na	bin5:>2000nt	type4:at_least_4_exons	tier4_stringent	231	9	nonCoding	0.36792	ENCODE:FANTOM:MITRANS	3	chr2:18060492..18060504,-	0	25633	6077	no	no	no	no	chr2	18034159	18060499	CATG00000047791
CATG00000056068	0.00126311	3.25713	0.06703	0.271798	0.169414	0.0991788	+	CATG00000056068.1	lncRNA_intergenic	e_lncRNA	DHS_enhancer	__na	bin2:200-500nt	type2:di-exonic	tier2_permissive	180	1	nonCoding	0.65982	MITRANS	1	chr21:40365677..40365703,+	0	12216	327	no	no	no	no	chr21	40365692	40377907	CATG00000056068
CATG00000085320	0.0012805	3.25402	0.0979132	0.397838	0.247876	0.0991788	+	CATG00000085320.1	sense_overlap_RNA	__na	not_DHS	__na	bin5:>2000nt	type2:di-exonic	tier3_robust	33	1	nonCoding	0.80208	ENCODE	1	chr6:111415116..111415119,+	0	3881	3875	no	no	no	no	chr6	111415119	111418999	CATG00000085320
CATG00000116282	0.00127193	3.25437	0.0680075	0.276158	0.172083	0.0991788	+	CATG00000116282.1	sense_overlap_RNA	__na	not_DHS	__na	bin5:>2000nt	type1:unspliced	tier2_permissive	4	1	nonCoding	0.73822	ENCODE	1	chr10:104780476..104780477,+	0	3064	3064	yes	no	no	no	chr10	104780477	104783540	CATG00000116282
ENSG00000104154	0.00128409	3.25156	0.0251425	0.102264	0.0637034	0.0991788	-	SLC30A4	coding_mRNA	coding_mRNA	DHS_promoter	protein_coding	bin5:>2000nt	type4:at_least_4_exons	tier4_stringent	20442	11	coding	0.95717	ENCODE:FANTOM:GENCODE:HUBDMAP:MITRANS	5	chr15:45814945..45814995,-	7.2069	44974	8787	no	no	no	no	chr15	45769980	45814953	SLC30A4
ENSG00000112242	0.00128247	3.25232	0.0143432	0.0583189	0.036331	0.0991788	+	E2F3	coding_mRNA	coding_mRNA	DHS_promoter	protein_coding	bin5:>2000nt	type4:at_least_4_exons	tier4_stringent	126577	55	coding	0.99399	ENCODE:FANTOM:GENCODE:HUBDMAP:MITRANS	5	chr6:20402102..20402152,+	6.79149	172611	92605	no	no	no	no	chr6	20321356	20499755	E2F3
ENSG00000155324	0.00126925	3.25541	0.0181566	0.0736916	0.0459241	0.0991788	+	GRAMD3	coding_mRNA	coding_mRNA	DHS_promoter	protein_coding	bin5:>2000nt	type4:at_least_4_exons	tier4_stringent	162676	68	coding	0.99288	ENCODE:FANTOM:GENCODE:HUBDMAP:MITRANS	5	chr5:125759064..125759131,+	14.6348	134128	11408	no	no	no	no	chr5	125695812	125835045	GRAMD3
ENSG00000167613	0.00128853	-3.25082	-0.0835846	-0.0205395	-0.0520621	0.0991788	-	LAIR1	coding_mRNA	__na	DHS_dyadic	protein_coding	bin5:>2000nt	type4:at_least_4_exons	tier4_stringent	149267	46	coding	0.99684	ENCODE:FANTOM:GENCODE:HUBDMAP:MITRANS	5	chr19:54876531..54876549,-	10.5817	17492	8050	no	no	no	no	chr19	54861720	54887695	LAIR1
ENSG00000175198	0.00127093	3.26037	0.0174753	0.0708144	0.0441448	0.0991788	+	PCCA	coding_mRNA	coding_mRNA	DHS_promoter	protein_coding	bin5:>2000nt	type4:at_least_4_exons	tier4_stringent	70547	58	coding	0.32476	ENCODE:FANTOM:GENCODE:HUBDMAP:MITRANS	5	chr13:100741303..100741377,+	30.1327	441316	14955	no	no	no	no	chr13	100741371	101191640	PCCA
ENSG00000180336	0.00128212	3.25345	0.0209007	0.0849476	0.0529241	0.0991788	+	C17orf104	coding_mRNA	coding_mRNA	DHS_promoter	protein_coding	bin5:>2000nt	type4:at_least_4_exons	tier4_stringent	8487	22	coding	-0.93142	ENCODE:FANTOM:GENCODE:HUBDMAP:MITRANS	5	chr17:42767190..42767233,+	6.98754	31558	4622	no	no	no	no	chr17	42733746	42772544	C17orf104
ENSG00000205581	0.00127415	3.25451	0.0256565	0.104192	0.0649241	0.0991788	-	HMGN1	coding_mRNA	coding_mRNA	DHS_promoter	protein_coding	bin5:>2000nt	type4:at_least_4_exons	tier4_stringent	383276	36	uncertain	0.99553	ENCODE:FANTOM:GENCODE:HUBDMAP:MITRANS	5	chr21:40720995..40721031,-	7.59699	8871	4779	no	no	no	no	chr21	40710475	40721573	HMGN1
ENSG00000211660	0.00127834	-3.25303	-0.0657853	-0.0161872	-0.0409862	0.0991788	+	IGLV2-23	coding_mRNA	__na	DHS_enhancer	IG_V_gene	bin3:500-1000nt	type4:at_least_4_exons	tier4_stringent	88773	2	coding	0.99929	ENCODE:FANTOM:GENCODE:MITRANS	4	chr22:23040389..23040405,+	1.96529	258504	534	no	no	no	no	chr22	22907149	23165652	IGLV2-23
ENSG00000238723	0.00128806	-3.25086	-0.336185	-0.0826152	-0.2094	0.0991788	-	Y_RNA	sense_overlap_RNA	__na	DHS_enhancer	misc_RNA	bin4:1000-2000nt	type2:di-exonic	tier3_robust	68	2	nonCoding	0.75089	FANTOM:GENCODE	2	chr17:44292993..44293015,-	0	3150	1144	yes	no	no	no	chr17	44289866	44293015	Y_RNA
ENSG00000250473	0.00127305	3.25513	0.0592595	0.240589	0.149924	0.0991788	-	DUTP7	pseudogene	__na	not_DHS	pseudogene	bin5:>2000nt	type1:unspliced	tier2_permissive	40	2	coding	-0.17241	GENCODE:MITRANS	2	chr4:52737296..52737297,-	0	10148	10148	no	no	yes	no	chr4	52727150	52737297	DUTP7
CATG00000007979	0.00128707	3.25171	0.0919163	0.373904	0.23291	0.0991788	+	CATG00000007979.1	lncRNA_intergenic	e_lncRNA	DHS_enhancer	__na	bin3:500-1000nt	type1:unspliced	tier2_permissive	10	1	nonCoding	0.69432	FANTOM	1	chr12:11352237..11352238,+	0	702	702	yes	no	no	no	chr12	11352238	11352939	CATG00000007979
CATG00000008508	0.00128831	-3.25153	-0.259676	-0.0638273	-0.161752	0.0991788	+	CATG00000008508.1	lncRNA_divergent	p_lncRNA_divergent	DHS_promoter	__na	bin3:500-1000nt	type1:unspliced	tier2_permissive	15	1	nonCoding	0.21918	HUBDMAP	1	chr12:31271472..31271484,+	0	736	736	no	no	no	no	chr12	31271473	31272208	CATG00000008508
CATG00000010899	0.00126842	-3.25519	-0.170491	-0.0420057	-0.106248	0.0991788	+	CATG00000010899.1	lncRNA_intergenic	e_lncRNA	DHS_enhancer	__na	bin4:1000-2000nt	type2:di-exonic	tier2_permissive	14	1	nonCoding	0.20548	HUBDMAP	1	chr12:130588807..130588828,+	0.814815	2712	1633	yes	no	no	no	chr12	130588808	130591519	CATG00000010899
CATG00000011144	0.0012822	3.25259	0.0700664	0.284858	0.177462	0.0991788	-	CATG00000011144.1	sense_overlap_RNA	__na	not_DHS	__na	bin3:500-1000nt	type2:di-exonic	tier2_permissive	26	3	nonCoding	0.5419	ENCODE:FANTOM	2	chr12:7122194..7122195,-	0	750	750	no	yes	no	no	chr12	7121460	7123317	CATG00000011144
CATG00000014827	0.00126952	3.25517	0.0769153	0.312202	0.194559	0.0991788	+	CATG00000014827.1	lncRNA_sense_intronic	e_lncRNA	DHS_enhancer	__na	bin5:>2000nt	type2:di-exonic	tier2_permissive	20	3	nonCoding	0.45679	ENCODE:FANTOM:HUBDMAP:MITRANS	4	chr13:51451798..51451807,+	0.133333	5024	5024	no	no	no	no	chr13	51451807	51463964	CATG00000014827
ENSG00000271727	0.00129167	3.2499	0.0193402	0.0787426	0.0490414	0.0993115	+	RP11-532F6.4	lncRNA_divergent	p_lncRNA_divergent	DHS_promoter	lincRNA	bin5:>2000nt	type4:at_least_4_exons	tier4_stringent	1889	23	uncertain	0.45215	ENCODE:FANTOM:GENCODE:HUBDMAP:MITRANS	5	chr6:692524..692557,+	2.91303	58338	12210	no	yes	no	no	chr6	692530	750867	RP11-532F6.4
CATG00000057994	0.00130096	-3.24838	-0.171927	-0.0421834	-0.107055	0.0994196	+	CATG00000057994.1	lncRNA_intergenic	__na	not_DHS	__na	bin5:>2000nt	type3:tri-exonic	tier4_stringent	780	3	nonCoding	0.96642	ENCODE:FANTOM:HUBDMAP:MITRANS	4	chr22:48819856..48819861,+	0.857143	10769	3680	no	no	no	no	chr22	48819859	48830627	CATG00000057994
CATG00000070630	0.00129939	3.24808	0.0443868	0.18091	0.112648	0.0994196	+	CATG00000070630.1	sense_overlap_RNA	__na	not_DHS	__na	bin5:>2000nt	type2:di-exonic	tier2_permissive	3	1	nonCoding	0.53398	ENCODE	1	chr4:154417171..154417172,+	0	7407	7095	no	no	yes	no	chr4	154417172	154424578	CATG00000070630
CATG00000116952	0.00129733	3.24877	0.0565118	0.230247	0.143379	0.0994196	+	CATG00000116952.1	sense_overlap_RNA	__na	DHS_enhancer	__na	bin4:1000-2000nt	type1:unspliced	tier2_permissive	218	3	nonCoding	0.58294	ENCODE:FANTOM	2	chr10:134604557..134604559,+	0	1543	1543	no	no	no	no	chr10	134603206	134605342	CATG00000116952
ENSG00000008405	0.00130299	3.2482	0.0222313	0.0906239	0.0564276	0.0994196	-	CRY1	coding_mRNA	coding_mRNA	DHS_promoter	protein_coding	bin5:>2000nt	type4:at_least_4_exons	tier4_stringent	74290	22	coding	0.98287	ENCODE:FANTOM:GENCODE:MITRANS	4	chr12:107487303..107487335,-	11.6553	106275	6882	no	no	no	no	chr12	107381355	107487629	CRY1
ENSG00000106258	0.00130207	-3.24832	-0.0915969	-0.0224721	-0.0570345	0.0994196	-	CYP3A5	coding_mRNA	__na	DHS_enhancer	protein_coding	bin5:>2000nt	type4:at_least_4_exons	tier4_stringent	5301	36	coding	0.93878	ENCODE:FANTOM:GENCODE:HUBDMAP:MITRANS	5	chr7:99277610..99277626,-	8.57684	148883	22481	no	no	no	no	chr7	99225993	99374875	CYP3A5
ENSG00000116147	0.0012946	-3.25039	-0.090425	-0.0222095	-0.0563172	0.0994196	-	TNR	coding_mRNA	__na	DHS_enhancer	protein_coding	bin5:>2000nt	type4:at_least_4_exons	tier4_stringent	23996	24	coding	0.99422	FANTOM:GENCODE:HUBDMAP:MITRANS	4	chr1:175712665..175712761,-	24.0236	428431	12769	no	no	no	no	chr1	175284102	175712726	TNR
[truncated: 69,278 more rows]

[truncated: 7 more sheets: S5, S6, S7, S8, S9, S10, S11]
